# Supplementary material for: Moxibustion improves hypothalamus Aqp4 polarization in APP/PS1 mice: Evidence from spatial transcriptomics
Source: Front Aging Neurosci. 2023 Feb 2;15:1069155. doi: 10.3389/fnagi.2023.1069155 (PMC9931733; doi:10.3389/fnagi.2023.1069155)
Supplement: Supplementary file 1 [file Table_1.xlsx]

## Sheet: Sheet1
List of primers used for real-time RT-PCR
Gene	Forward primer (5'-->3´)	Reverse primer (5'-->3')
Cox6a2	CGTAGCCCTCTGCTCCCTTA	GGATGCGGAGGTGGTGATAC
Ndufs1	TTCAGCAAGCAAGTGAGC	TGAGGTGGAACGAGTGG
Sdhd	CGACCATTCGTGAGTCTGT	TCCCTCCTGGCTGAAGA
Gapdh	TGTTTCCTCGTCCCGTAGA	ATCTCCACTTTGCCACTGC
