# Supplementary material for: Moxibustion improves hypothalamus Aqp4 polarization in APP/PS1 mice: Evidence from spatial transcriptomics
Source: Front Aging Neurosci. 2023 Feb 2;15:1069155. doi: 10.3389/fnagi.2023.1069155 (PMC9931733; doi:10.3389/fnagi.2023.1069155)
Supplement: Supplementary file 2 [file Table_2.xlsx]

## Sheet: AC markers
Astrocyte gene markers, astrocyte endfoot genes and AD-related astrocyte endfoot genes
genes
Gdpd2
Wnt7b
Lrtm2
Kcnk1
Mmd2
Aqp4
Gabrg1
Cldn10
Sox2ot
Bcan
Folh1
Slc7a10
Kcnj16
Kcnn2
Sox1
Slc6a11
Cml5
Fut9
Ntsr2
Slc14a1
Olig2
Acsbg1
Hrh1
Btbd17
Lgi1
Sfrp5
Gpr37l1
Kcnj10
Slc25a18
Dbx2
P4ha3
Brinp3
Slc39a12
Gm2115
Pou3f4
Pcyt1b
Uty
Hes5
Luzp2
Grin2c
Foxb1
Ttyh1
Asphd2
Gabrb1
Chil1
Cacng5
Fam69c
Igsf1
1500009C09Rik
Hepacam
Agt
9430041J12Rik
Omg
Nkx6-2
Celrr
Maneal
Mlc1
Ptprz1
Otx2
B230323A14Rik
St8sia5
1700003M07Rik
Itih3
Cmtm5
Cadm2
Cyp4f15
A330076C08Rik
Nlgn1
Rfx4
Kcne1l
Etnppl
Shisa9
Kcnc4
Gria2
Scg3
Kcnd2
Sox2
Arxes1
Adcy8
Gm5607
Aldoc
4833424O15Rik
Nrcam
Pou3f2
Sox21
Fam181a
AI464131
Scrg1
Apoc1
Slc6a1
Ttpa
Chst10
Phactr3
Bmpr1b
Gareml
Irx2
Ctnna2
Trim9
Elovl2
Ncam2
Chl1
Psd2
Phyhipl
Ncan
Gabbr2
2900052N01Rik
Ncam1
Drp2
Pipox
Aldh1l1
Nkain4
Pcdh10
Nol4
Slc1a2
Slc4a4
Olig1
Eif2s3y
Gpd1
Ptchd2
Gria1
Dner
Ucp3
Slitrk2
Atp13a4
Dok7
Ctnnd2
Paqr6
2610100L16Rik
C130071C03Rik
Jakmip1
Plcd4
Bai1
Gpr37
Grid2
AI854517
Gpc5
Npas3
Ap3b2
Mt3
Cpne6
2610034M16Rik
Ddx3y
Tmem229a
Fgfr3
Cspg5
Slitrk5
Myh14
Slc13a5
Nat8
Nwd1
Cyp4f14
Cxcl14
Ednrb
Acsl6
Gpm6a
Grin2b
Pantr1
Mpped1
Fam198a
Cdh20
Fam228a
Ntrk2
Rgs7
Tekt1
Arxes2
Prss35
Nkx2-2
Extl1
Bbox1
Ngef
2810459M11Rik
Plekhb1
Rgs20
Tmem200c
Igsf11
Lect1
Timp4
Pou3f3
E130114P18Rik
Pla2g7
Baalc
Dok5
Sall3
Cideb
Plekhd1
Gpr123
Amer2
Ppp1r1b
1700084C01Rik
Kirrel3
Arhgef26
Egfl6
Apba2
Pfn4
Nell2
Gm996
Caskin1
Cyp2j9
Hapln1
Mdga2
Chrna3
Cntn1
Gabrb3
Dpp6

## Sheet: AEGs
Astrocyte gene markers, astrocyte endfoot genes and AD-related astrocyte endfoot genes
genes
Rgs7
Slc4a4
Kcnd2
Omg
Acsbg1
Cmtm5
Slc25a18
Asphd2
Nkain4
Mlc1
Kcnk1
Arxes2
Cldn10
Aqp4
Plekhb1
Ap3b2
Fut9
Chl1
Gabrb3
Slc6a11
Hepacam
Dpp6
Gabrb1
Kcnc4
Fgfr3
Gabbr2
Dner
Gpr37
Cadm2
Baalc
Nrcam
Gpr37l1
Acsl6
Cpne6
Scg3
Kcnj10
Ptprz1
Ncam1
Ctnna2
Ngef
Ttyh1
Tmem229a
Slc1a2
Grin2b
Mmd2
Ntrk2
Cntn1
Gpm6a
Cspg5
Gria1
Ntsr2
Slc6a1
Gria2
Phactr3
Pou3f3
Olig1
Ctnnd2
Gpd1
Aldh1l1
Caskin1
Trim9
Ppp1r1b
Luzp2
Timp4
Scrg1
Agt
Lgi1
Nell2
Ncan
Pla2g7
Bcan
Cxcl14

## Sheet: AD-related AEGs
Astrocyte gene markers, astrocyte endfoot genes and AD-related astrocyte endfoot genes
genes
Rgs7
Slc4a4
Kcnd2
Omg
Acsbg1
Cmtm5
Slc25a18
Asphd2
Nkain4
Mlc1
Kcnk1
Arxes2
Cldn10
Aqp4
Plekhb1
Ap3b2
Fut9
Chl1
Gabrb3
Slc6a11
Hepacam
Dpp6
Gabrb1
Phactr3
Gpd1
Aldh1l1
Caskin1
Luzp2
Timp4
Scrg1
