# Supplementary material for: Moxibustion improves hypothalamus Aqp4 polarization in APP/PS1 mice: Evidence from spatial transcriptomics
Source: Front Aging Neurosci. 2023 Feb 2;15:1069155. doi: 10.3389/fnagi.2023.1069155 (PMC9931733; doi:10.3389/fnagi.2023.1069155)
Supplement: Supplementary file 3 [file Table_3.xlsx]

## Sheet: unprot location32 AD AEGs
The subcellular localization of AD-related astrocyte endfoot genes
Gene.names	Protein.names	Subcellular.location..CC.
Rgs7	Regulator of G-protein signaling 7 (RGS7)	SUBCELLULAR LOCATION: Cytoplasm, cytosol {ECO:0000250|UniProtKB:P49802}. Cytoplasm {ECO:0000250|UniProtKB:P49802}. Cell membrane {ECO:0000250|UniProtKB:P49802}. Membrane {ECO:0000250|UniProtKB:P49802}; Peripheral membrane protein {ECO:0000250|UniProtKB:P49802}; Cytoplasmic side {ECO:0000250|UniProtKB:P49802}. Note=Interaction with PKD1 promotes location at the cell membrane. Interaction with RGS7…
Slc4a4	Electrogenic sodium bicarbonate cotransporter 1 (Sodium bicarbonate cotransporter) (Na(+)/HCO3(-) cotransporter) (Solute carrier family 4 member 4)	SUBCELLULAR LOCATION: Basolateral cell membrane {ECO:0000269|PubMed:11171615}; Multi-pass membrane protein {ECO:0000269|PubMed:11171615}.
Kcnd2	Potassium voltage-gated channel subfamily D member 2 (Voltage-gated potassium channel subunit Kv4.2)	SUBCELLULAR LOCATION: Cell membrane {ECO:0000269|PubMed:16009497, ECO:0000269|PubMed:17122053, ECO:0000269|PubMed:22098631, ECO:0000269|PubMed:22311982, ECO:0000269|PubMed:9734479}; Multi-pass membrane protein {ECO:0000305}. Cell projection, dendrite {ECO:0000269|PubMed:11040264, ECO:0000269|PubMed:17122053, ECO:0000269|PubMed:22098631}. Cell junction, synapse {ECO:0000269|PubMed:16009497, ECO:00…
Luzp2	Leucine zipper protein 2	SUBCELLULAR LOCATION: Secreted {ECO:0000305}.
Timp4	Metalloproteinase inhibitor 4 (Tissue inhibitor of metalloproteinases 4) (TIMP-4)	SUBCELLULAR LOCATION: Secreted.
Omg	Oligodendrocyte-myelin glycoprotein	SUBCELLULAR LOCATION: Cell membrane; Lipid-anchor, GPI-anchor.
Gpd1	Glycerol-3-phosphate dehydrogenase [NAD(+)], cytoplasmic (GPD-C) (GPDH-C) (EC 1.1.1.8)	SUBCELLULAR LOCATION: Cytoplasm {ECO:0000250|UniProtKB:P21695}.
Acsbg1	Long-chain-fatty-acid--CoA ligase ACSBG1 (EC 6.2.1.3) (Acyl-CoA synthetase bubblegum family member 1) (mBG1) (Gonadotropin-regulated long chain acyl CoA synthetase) (GR-LACS) (Lipidosin)	SUBCELLULAR LOCATION: Cytoplasm {ECO:0000250|UniProtKB:Q96GR2}. Cytoplasmic vesicle. Microsome. Endoplasmic reticulum {ECO:0000250|UniProtKB:Q96GR2}. Cell membrane {ECO:0000250|UniProtKB:Q96GR2}.
Cmtm5	CKLF-like MARVEL transmembrane domain-containing protein 5 (Chemokine-like factor superfamily member 5)	SUBCELLULAR LOCATION: Membrane; Multi-pass membrane protein.
Slc25a18	Mitochondrial glutamate carrier 2 (GC-2) (Glutamate/H(+) symporter 2) (Solute carrier family 25 member 18)	SUBCELLULAR LOCATION: Mitochondrion inner membrane {ECO:0000250}; Multi-pass membrane protein {ECO:0000250}.
Asphd2	Aspartate beta-hydroxylase domain-containing protein 2 (EC 1.14.11.-)	SUBCELLULAR LOCATION: Membrane {ECO:0000305}; Single-pass type II membrane protein {ECO:0000305}.
Nkain4	Sodium/potassium-transporting ATPase subunit beta-1-interacting protein 4 (Na(+)/K(+)-transporting ATPase subunit beta-1-interacting protein 4) (Protein FAM77A)	SUBCELLULAR LOCATION: Cell membrane {ECO:0000305}; Multi-pass membrane protein {ECO:0000305}.
Mlc1	Membrane protein MLC1	SUBCELLULAR LOCATION: Membrane {ECO:0000305}; Multi-pass membrane protein {ECO:0000305}. Cell membrane {ECO:0000250}. Cytoplasm, perinuclear region {ECO:0000250}. Endoplasmic reticulum {ECO:0000250}.
Aldh1l1	Cytosolic 10-formyltetrahydrofolate dehydrogenase (10-FTHFDH) (FDH) (EC 1.5.1.6) (Aldehyde dehydrogenase family 1 member L1)	SUBCELLULAR LOCATION: Cytoplasm.
Kcnk1	Potassium channel subfamily K member 1 (Inward rectifying potassium channel protein TWIK-1)	SUBCELLULAR LOCATION: Cell membrane {ECO:0000269|PubMed:15540117, ECO:0000269|PubMed:19959478, ECO:0000269|PubMed:24368895, ECO:0000269|PubMed:24496152, ECO:0000269|PubMed:9013852}; Multi-pass membrane protein {ECO:0000305}. Recycling endosome {ECO:0000269|PubMed:15540117}. Apical cell membrane {ECO:0000269|PubMed:12855359, ECO:0000305|PubMed:16025300}. Cytoplasmic vesicle {ECO:0000269|PubMed:160…
Arxes2	Adipocyte-related X-chromosome expressed sequence 2	SUBCELLULAR LOCATION: Endoplasmic reticulum membrane {ECO:0000269|PubMed:21177646}; Single-pass type II membrane protein {ECO:0000305}.
Pantr1	Uncharacterized protein
Cldn10	Claudin-10	SUBCELLULAR LOCATION: Cell junction, tight junction {ECO:0000269|PubMed:16804102, ECO:0000269|PubMed:19383724}. Cell membrane {ECO:0000269|PubMed:19383724}; Multi-pass membrane protein {ECO:0000255}. Endoplasmic reticulum {ECO:0000269|PubMed:19383724}. Note=Isoform 1, isoform 2 and isoform 4 localize in the cell membrane and at epithelial tight junctions, whereas isoform 3, isoform 5 and isoform …
Aqp4	Aquaporin-4 (AQP-4) (Mercurial-insensitive water channel) (MIWC) (WCH4)	SUBCELLULAR LOCATION: Cell membrane {ECO:0000269|PubMed:18286643, ECO:0000269|PubMed:8660998}; Multi-pass membrane protein {ECO:0000250|UniProtKB:P55087}. Basolateral cell membrane {ECO:0000269|PubMed:10915655, ECO:0000269|PubMed:16641094, ECO:0000269|PubMed:27751903, ECO:0000269|PubMed:9276712}; Multi-pass membrane protein {ECO:0000250|UniProtKB:P55087}. Endosome membrane {ECO:0000250|UniProtKB:…
Plekhb1	Pleckstrin homology domain-containing family B member 1 (PH domain-containing family B member 1) (Evectin-1) (PH domain-containing protein in retina 1) (PHRET1) (Pleckstrin homology domain retinal protein 1)	SUBCELLULAR LOCATION: Membrane {ECO:0000269|PubMed:20301200}. Cytoplasm {ECO:0000269|PubMed:20301200}. Note=Membrane-associated. Highly expressed in the outer segments of photoreceptor cells, both in rods and cones (By similarity). Localizes to the apical juxta-nuclear Golgi region of the cytoplasm (PubMed:20301200). {ECO:0000250|UniProtKB:Q9UF11}.
Ap3b2	AP-3 complex subunit beta-2 (Adaptor protein complex AP-3 subunit beta-2) (Adaptor-related protein complex 3 subunit beta-2) (Beta-3B-adaptin) (Clathrin assembly protein complex 3 beta-2 large chain)	SUBCELLULAR LOCATION: Cytoplasmic vesicle, clathrin-coated vesicle membrane {ECO:0000250}; Peripheral membrane protein {ECO:0000250}; Cytoplasmic side {ECO:0000250}. Golgi apparatus {ECO:0000250}. Note=Component of the coat surrounding the cytoplasmic face of coated vesicles located at the Golgi complex. {ECO:0000250}.
Fut9	4-galactosyl-N-acetylglucosaminide 3-alpha-L-fucosyltransferase 9 (EC 2.4.1.152) (Fucosyltransferase 9) (Fucosyltransferase IX) (Fuc-TIX) (FucT-IX) (Galactoside 3-L-fucosyltransferase)	SUBCELLULAR LOCATION: Golgi apparatus, trans-Golgi network membrane {ECO:0000250|UniProtKB:Q9Y231}; Single-pass type II membrane protein {ECO:0000250|UniProtKB:Q6P4F1}. Golgi apparatus membrane {ECO:0000269|PubMed:12626397}.
Scrg1	Scrapie-responsive protein 1 (Scrapie-responsive gene 1 protein) (ScRG-1)	SUBCELLULAR LOCATION: Secreted {ECO:0000305}.
Chl1	Neural cell adhesion molecule L1-like protein (Cell adhesion molecule with homology to L1CAM) (Chl1-like protein) (Close homolog of L1) [Cleaved into: Processed neural cell adhesion molecule L1-like protein]	SUBCELLULAR LOCATION: Cell membrane; Single-pass type I membrane protein. Note=Soluble forms produced by cleavage/shedding also exist.; SUBCELLULAR LOCATION: [Processed neural cell adhesion molecule L1-like protein]: Secreted, extracellular space, extracellular matrix.
Gabrb3	Gamma-aminobutyric acid receptor subunit beta-3 (GABA(A) receptor subunit beta-3)	SUBCELLULAR LOCATION: Cell junction, synapse, postsynaptic cell membrane {ECO:0000250|UniProtKB:P28472}; Multi-pass membrane protein {ECO:0000255}. Cell membrane {ECO:0000269|PubMed:28978485}; Multi-pass membrane protein {ECO:0000255}. Cytoplasmic vesicle membrane {ECO:0000250|UniProtKB:P63079}.
Slc6a11	Sodium- and chloride-dependent GABA transporter 3 (GAT-3) (Sodium- and chloride-dependent GABA transporter 4) (GAT-4) (Solute carrier family 6 member 11)	SUBCELLULAR LOCATION: Membrane; Multi-pass membrane protein.
Caskin1	Caskin-1 (CASK-interacting protein 1)	SUBCELLULAR LOCATION: Cytoplasm {ECO:0000250}.
Hepacam	Hepatocyte cell adhesion molecule (Protein hepaCAM)	SUBCELLULAR LOCATION: Cytoplasm. Membrane {ECO:0000250}; Single-pass type I membrane protein {ECO:0000250}; Cytoplasmic side {ECO:0000250|UniProtKB:Q14CZ8}. Note=Colocalizes with CDH1. {ECO:0000250|UniProtKB:Q14CZ8}.
Dpp6	Dipeptidyl aminopeptidase-like protein 6 (DPPX) (Dipeptidyl aminopeptidase-related protein) (Dipeptidyl peptidase 6) (Dipeptidyl peptidase IV-like protein) (Dipeptidyl peptidase VI) (DPP VI)	SUBCELLULAR LOCATION: Cell membrane {ECO:0000269|PubMed:22311982}; Single-pass type II membrane protein {ECO:0000305}.
Gabrb1	Gamma-aminobutyric acid receptor subunit beta-1 (GABA(A) receptor subunit beta-1)	SUBCELLULAR LOCATION: Cell junction, synapse, postsynaptic cell membrane {ECO:0000269|PubMed:20400944}; Multi-pass membrane protein {ECO:0000269|PubMed:20400944}. Cell membrane {ECO:0000269|PubMed:20400944}; Multi-pass membrane protein {ECO:0000269|PubMed:20400944}.
Phactr3	Phosphatase and actin regulator 3 (Scaffold-associated PP1-inhibiting protein) (Scapinin)	SUBCELLULAR LOCATION: Nucleus matrix {ECO:0000250}. Note=Localized to the nuclear matrix-intermediate filament scaffold. {ECO:0000250}.
