# Supplementary material for: Moxibustion improves hypothalamus Aqp4 polarization in APP/PS1 mice: Evidence from spatial transcriptomics
Source: Front Aging Neurosci. 2023 Feb 2;15:1069155. doi: 10.3389/fnagi.2023.1069155 (PMC9931733; doi:10.3389/fnagi.2023.1069155)
Supplement: Supplementary file 4 [file Table_4.xlsx]

## Sheet: Annotation
The annotation of AD-related astrocyte endfoot genes
MyList	Gene ID	Type	Tax ID	Homologene Gene ID	Homologene Gene Tax ID	Gene Symbol	Synonyms	Type of Gene	Description	Gene Summary	Gene Location	Biological Process (GO)	GO:0042391 regulation of membrane potenti	GO:0034220 ion transmembrane transport	GO:0008076 voltage-gated potassium channe	GO:0014070 response to organic cyclic com	GO:0016323 basolateral plasma membrane
Slc4a4	54403	symbol	M. musculus	54403	M. musculus	Slc4a4	AI835705|NBC|NBC1	protein-coding	solute carrier family 4 (anion exchanger), member 4	(Human)This gene encodes a sodium bicarbonate cotransporter (NBC) involved in the regulation of bicarbonate secretion and absorption and intracellular pH. Mutations in this gene are associated with proximal renal tubular acidosis. Multiple transcript variants encoding different isoforms have been found for this gene. [provided by RefSeq, Oct 2008]	chr5:88941717-89387515	GO:0036376 sodium ion export across plasma membrane;GO:0015701 bicarbonate transport;GO:0045821 positive regulation of glycolytic process	1.0	1.0	0.0	0.0	1.0
Rgs7	24012	symbol	M. musculus	24012	M. musculus	Rgs7		protein-coding	regulator of G protein signaling 7		chr1:175320287-174886642	GO:1901381 positive regulation of potassium ion transmembrane transport;GO:0043268 positive regulation of potassium ion transport;GO:0060078 regulation of postsynaptic membrane potential	1.0	0.0	1.0	0.0	0.0
Kcnd2	16508	symbol	M. musculus	16508	M. musculus	Kcnd2	AI839615|AW555701|Kv4.2|R75121	protein-coding	potassium voltage-gated channel, Shal-related family, member 2	(Human)Voltage-gated potassium (Kv) channels represent the most complex class of voltage-gated ion channels from both functional and structural standpoints. Their diverse functions include regulating neurotransmitter release, heart rate, insulin secretion, neuronal excitability, epithelial electrolyte transport, smooth muscle contraction, and cell volume. Four sequence-related potassium channel g…	chr6:21212101-21729804	GO:0045475 locomotor rhythm;GO:0048512 circadian behavior;GO:0007622 rhythmic behavior	1.0	1.0	1.0	0.0	0.0
Luzp2	233271	symbol	M. musculus	233271	M. musculus	Luzp2	9330154K17Rik|D130073E01	protein-coding	leucine zipper protein 2	(Human)This gene encodes a leucine zipper protein. This protein is deleted in some patients with Wilms tumor-Aniridia-Genitourinary anomalies-mental Retardation (WAGR) syndrome. Alternate splicing results in multiple transcript variants. [provided by RefSeq, Oct 2011]	chr7:54484936-54918636	GO:0008150 biological_process	0.0	0.0	0.0	0.0	0.0
Omg	18377	symbol	M. musculus	18377	M. musculus	Omg	(Human)OMGP	protein-coding	oligodendrocyte myelin glycoprotein		chr11:79394908-79391808	GO:0048683 regulation of collateral sprouting of intact axon in response to injury;GO:0048670 regulation of collateral sprouting;GO:0031102 neuron projection regeneration	0.0	0.0	0.0	0.0	0.0
Timp4	110595	symbol	M. musculus	110595	M. musculus	Timp4	Timp-4	protein-coding	tissue inhibitor of metalloproteinase 4	(Human)This gene belongs to the TIMP gene family. The proteins encoded by this gene family are inhibitors of the matrix metalloproteinases, a group of peptidases involved in degradation of the extracellular matrix. The secreted, netrin domain-containing protein encoded by this gene is involved in regulation of platelet aggregation and recruitment and may play role in hormonal regulation and endom…	chr6:115229166-115221405	GO:0051045 negative regulation of membrane protein ectodomain proteolysis;GO:0051043 regulation of membrane protein ectodomain proteolysis;GO:0007219 Notch signaling pathway	0.0	0.0	0.0	0.0	0.0
Acsbg1	94180	symbol	M. musculus	94180	M. musculus	Acsbg1	BG1|Bgm|E230019G03Rik|GR-LACS|Lpd|R75185	protein-coding	acyl-CoA synthetase bubblegum family member 1	(Human)The protein encoded by this gene possesses long-chain acyl-CoA synthetase activity. It is thought to play a central role in brain very long-chain fatty acids metabolism and myelinogenesis. [provided by RefSeq, Jul 2008]	chr9:54569169-54512163	GO:0042759 long-chain fatty acid biosynthetic process;GO:0000038 very long-chain fatty acid metabolic process;GO:0051384 response to glucocorticoid	0.0	0.0	0.0	1.0	0.0
Mlc1	170790	symbol	M. musculus	170790	M. musculus	Mlc1	AW048630|BB074274|Kiaa0027-hp|LVM|MLC|VL|WKL1	protein-coding	megalencephalic leukoencephalopathy with subcortical cysts 1 homolog (human)	(Human)The function of this gene product is unknown; however, homology to other proteins suggests that it may be an integral membrane transporter. Mutations in this gene have been associated with megalencephalic leukoencephalopathy with subcortical cysts, an autosomal recessive neurological disorder. Alternatively spliced transcript variants encoding different isoforms have been identified. [prov…	chr15:88863192-88840087	GO:0072584 caveolin-mediated endocytosis;GO:0047484 regulation of response to osmotic stress;GO:0071397 cellular response to cholesterol	0.0	0.0	0.0	1.0	1.0
Slc25a18	71803	symbol	M. musculus	71803	M. musculus	Slc25a18	1500015I14Rik|AW125787	protein-coding	solute carrier family 25 (mitochondrial carrier), member 18		chr6:120750468-120771130	GO:0043490 malate-aspartate shuttle;GO:0015810 aspartate transmembrane transport;GO:0015813 L-glutamate transmembrane transport	1.0	1.0	0.0	0.0	0.0
Nkain4	58237	symbol	M. musculus	58237	M. musculus	Nkain4	AB030182|C030019F02Rik	protein-coding	Na+/K+ transporting ATPase interacting 4	(Human)NKAIN4 is a member of a family of mammalian proteins (see NKAIN1; MIM 612871) with similarity to Drosophila Nkain and interacts with the beta subunit of Na,K-ATPase (ATP1B1; MIM 182330) (Gorokhova et al., 2007 [PubMed 17606467]).[supplied by OMIM, Jun 2009]	chr2:180596730-180576559	GO:0002028 regulation of sodium ion transport;GO:0010959 regulation of metal ion transport;GO:0043269 regulation of ion transport	0.0	0.0	1.0	0.0	0.0
Cmtm5	67272	symbol	M. musculus	67272	M. musculus	Cmtm5	1500005P16Rik|2900052H21Rik|Cklfsf5	protein-coding	CKLF-like MARVEL transmembrane domain containing 5	(Human)This gene encodes a member of the chemokine-like factor superfamily. This family of genes encodes multi-pass membrane proteins that are similar to both the chemokine and the transmembrane 4 superfamilies of signaling molecules. The encoded protein may exhibit tumor suppressor activity. Alternative splicing results in multiple transcript variants. [provided by RefSeq, Jan 2014]	chr14:55173927-55176734	GO:0045662 negative regulation of myoblast differentiation;GO:0045661 regulation of myoblast differentiation;GO:0006935 chemotaxis	0.0	0.0	0.0	0.0	0.0
Gpd1	14555	symbol	M. musculus	14555	M. musculus	Gpd1	AI747587|GPD-C|GPDH-C|Gdc-1|Gdc1	protein-coding	glycerol-3-phosphate dehydrogenase 1 (soluble)	(Human)This gene encodes a member of the NAD-dependent glycerol-3-phosphate dehydrogenase family. The encoded protein plays a critical role in carbohydrate and lipid metabolism by catalyzing the reversible conversion of dihydroxyacetone phosphate (DHAP) and reduced nicotine adenine dinucleotide (NADH) to glycerol-3-phosphate (G3P) and NAD+. The encoded cytosolic protein and mitochondrial glycerol…	chr15:99615468-99622895	GO:0006127 glycerophosphate shuttle;GO:0046168 glycerol-3-phosphate catabolic process;GO:0006116 NADH oxidation	0.0	0.0	0.0	1.0	0.0
X1500009C09Rik						None	None	None	None	None	None	None	nan	nan	nan	nan	nan
Asphd2	72898	symbol	M. musculus	72898	M. musculus	Asphd2	2900006N09Rik|9230106G13Rik	protein-coding	aspartate beta-hydroxylase domain containing 2		chr5:112543236-112532220	GO:0018193 peptidyl-amino acid modification;GO:0006464 cellular protein modification process;GO:0036211 protein modification process	0.0	0.0	0.0	0.0	0.0
Pantr1	66297	symbol	M. musculus	66297	M. musculus	Pantr1	2610017I09Rik|Pou3f3os|linc-Brn1a	ncRNA	POU domain, class 3, transcription factor 3 adjacent noncoding transcript 1		chr1:42733985-42687360	GO:0010468 regulation of gene expression;GO:0060255 regulation of macromolecule metabolic process;GO:0019222 regulation of metabolic process	0.0	0.0	0.0	0.0	0.0
Kcnk1	16525	symbol	M. musculus	16525	M. musculus	Kcnk1	AI788889|TWIK-1	protein-coding	potassium channel, subfamily K, member 1	(Human)This gene encodes one of the members of the superfamily of potassium channel proteins containing two pore-forming P domains. The product of this gene has not been shown to be a functional channel, however, it may require other non-pore-forming proteins for activity. [provided by RefSeq, Jul 2008]	chr8:126718692-126757424	GO:0060075 regulation of resting membrane potential;GO:0030322 stabilization of membrane potential;GO:0035725 sodium ion transmembrane transport	1.0	1.0	1.0	0.0	0.0
Aldh1l1	107747	symbol	M. musculus	107747	M. musculus	Aldh1l1	1810048F20Rik|FDH|Fthfd|Neut2	protein-coding	aldehyde dehydrogenase 1 family, member L1	(Human)The protein encoded by this gene catalyzes the conversion of 10-formyltetrahydrofolate, nicotinamide adenine dinucleotide phosphate (NADP+), and water to tetrahydrofolate, NADPH, and carbon dioxide. The encoded protein belongs to the aldehyde dehydrogenase family. Loss of function or expression of this gene is associated with decreased apoptosis, increased cell motility, and cancer progres…	chr6:90527751-90576153	GO:0009258 10-formyltetrahydrofolate catabolic process;GO:0009397 folic acid-containing compound catabolic process;GO:0042560 pteridine-containing compound catabolic process	0.0	0.0	0.0	0.0	0.0
Plekhb1	27276	symbol	M. musculus	27276	M. musculus	Plekhb1	AI315628|PHR1|Phret1|evt-1	protein-coding	pleckstrin homology domain containing, family B (evectins) member 1		chr7:100311601-100291922	GO:0045595 regulation of cell differentiation;GO:0050793 regulation of developmental process;GO:0007275 multicellular organism development	0.0	0.0	0.0	0.0	0.0
Ap3b2	11775	symbol	M. musculus	11775	M. musculus	Ap3b2	AI549966|AU042881|Naptb|[b]-NAP|beta-NAP|beta3B	protein-coding	adaptor-related protein complex 3, beta 2 subunit	(Human)Adaptor protein complex 3 (AP-3 complex) is a heterotrimeric protein complex involved in the formation of clathrin-coated synaptic vesicles. The protein encoded by this gene represents the beta subunit of the neuron-specific AP-3 complex and was first identified as the target antigen in human paraneoplastic neurologic disorders. The encoded subunit binds clathrin and is phosphorylated by a…	chr7:81143722-81110147	GO:0016183 synaptic vesicle coating;GO:0035652 clathrin-coated vesicle cargo loading;GO:0035654 clathrin-coated vesicle cargo loading, AP-3-mediated	0.0	0.0	0.0	0.0	0.0
Cldn10	58187	symbol	M. musculus	58187	M. musculus	Cldn10	6720456I16Rik|Cldn10a|Cldn10b|D14Ertd728e	protein-coding	claudin 10	This intronless gene encodes a member of the claudin family. Claudins are integral membrane proteins and components of tight unction strands. Tight junction strands serve as a physical barrier to prevent solutes and water from passing freely through the paracellular space between epithelial or endothelial cell sheets, and also play critical roles in maintaining cell polarity and signal transducti…	chr14:119025283-119111937	GO:0070830 bicellular tight junction assembly;GO:0120192 tight junction assembly;GO:0120193 tight junction organization	0.0	0.0	1.0	0.0	1.0
Scrg1	20284	symbol	M. musculus	20284	M. musculus	Scrg1	AW124307	protein-coding	scrapie responsive gene 1	(Human)Scrapie-responsive gene 1 is associated with neurodegenerative changes observed in transmissible spongiform encephalopathies. It may play a role in host response to prion-associated infections. The scrapie responsive protein 1 may be partly included in the membrane or secreted by the cells due to its hydrophobic N-terminus. In addition, the encoded protein can interact with bone marrow str…	chr8:57908939-57930790	(Human)GO:0007399 nervous system development;GO:0048731 system development;GO:0007275 multicellular organism development	0.0	0.0	0.0	0.0	0.0
Arxes2	76976	symbol	M. musculus	76976	M. musculus	Arxes2	2900062L11Rik|Spc22/23|Spcs3	protein-coding	adipocyte-related X-chromosome expressed sequence 2		chrX:134894569-134896108	GO:0019082 viral protein processing;GO:0006465 signal peptide processing;GO:0019080 viral gene expression	0.0	0.0	0.0	0.0	0.0
Gabrb3	14402	symbol	M. musculus	14402	M. musculus	Gabrb3	A230092K12Rik|AW049585|Cp1|Gabrb-3|beta3	protein-coding	gamma-aminobutyric acid (GABA) A receptor, subunit beta 3	(Human)This gene encodes a member of the ligand-gated ionic channel family. The encoded protein is one the subunits of a multi-subunit chloride channel that serves as the receptor for gamma-aminobutyric acid, a major inhibitory neurotransmitter of the mammalian nervous system. This gene is located on the long arm of chromosome 15 in a cluster with two other genes encoding related subunits of the …	chr7:57240266-57478550	GO:0042747 circadian sleep/wake cycle, REM sleep;GO:0050802 circadian sleep/wake cycle, sleep;GO:0072347 response to anesthetic	1.0	1.0	0.0	1.0	0.0
Slc6a11	243616	symbol	M. musculus	243616	M. musculus	Slc6a11	D930045G19Rik|E130202I16Rik|GAT4|Gabt4|Gat3	protein-coding	solute carrier family 6 (neurotransmitter transporter, GABA), member 11	(Human)The protein encoded by this gene is a sodium-dependent transporter that uptakes gamma-aminobutyric acid (GABA), an inhibitory neurotransmitter, which ends the GABA neurotransmission. Defects in this gene may result in epilepsy, behavioral problems, or intellectual problems. Two transcript variants encoding different isoforms have been found for this gene. [provided by RefSeq, Dec 2015]	chr6:114108202-114226847	GO:0098810 neurotransmitter reuptake;GO:0001504 neurotransmitter uptake;GO:0015718 monocarboxylic acid transport	1.0	1.0	0.0	0.0	0.0
Caskin1	268932	symbol	M. musculus	268932	M. musculus	Caskin1	3300002N10Rik|C130061I24|C630036E02Rik|mKIAA1306	protein-coding	CASK interacting protein 1		chr17:24706871-24727883	GO:0007165 signal transduction;GO:0023052 signaling;GO:0007154 cell communication	0.0	0.0	0.0	0.0	0.0
Hepacam	72927	symbol	M. musculus	72927	M. musculus	Hepacam	2900042E01Rik|Glialcam|Hepn1	protein-coding	hepatocyte cell adhesion molecule	(Human)The protein encoded by this gene is a single-pass type I membrane protein that localizes to the cytoplasmic side of the cell membrane. The encoded protein acts as a homodimer and is involved in cell motility and cell-matrix interactions. The expression of this gene is downregulated or undetectable in many cancer cell lines, so this may be a tumor suppressor gene. [provided by RefSeq, Jul 2…	chr9:37278652-37297868	GO:0040008 regulation of growth;GO:0007155 cell adhesion;GO:0007049 cell cycle	0.0	0.0	0.0	0.0	1.0
Chl1	12661	symbol	M. musculus	12661	M. musculus	Chl1	A530023M13Rik|AI465420|CALL|LICAM2	protein-coding	cell adhesion molecule L1-like	(Human)The protein encoded by this gene is a member of the L1 gene family of neural cell adhesion molecules. It is a neural recognition molecule that may be involved in signal transduction pathways. The deletion of one copy of this gene may be responsible for mental defects in patients with 3p- syndrome. This protein may also play a role in the growth of certain cancers. Alternate splicing result…	chr6:103487372-103709999	GO:0035640 exploration behavior;GO:0008344 adult locomotory behavior;GO:0001764 neuron migration	0.0	0.0	0.0	0.0	0.0
Phactr3	74189	symbol	M. musculus	74189	M. musculus	Phactr3	1500003N10Rik|4930415A02Rik|H17739|Scapin1|Scapinin|mKIAA4224	protein-coding	phosphatase and actin regulator 3	(Human)This gene encodes a member of the phosphatase and actin regulator protein family. The encoded protein is associated with the nuclear scaffold in proliferating cells, and binds to actin and the catalytic subunit of protein phosphatase-1, suggesting that it functions as a regulatory subunit of protein phosphatase-1. Alternative splicing results in multiple transcript variants. [provided by R…	chr2:177760768-177980285	GO:0030036 actin cytoskeleton organization;GO:0030029 actin filament-based process;GO:0007010 cytoskeleton organization	0.0	0.0	0.0	0.0	0.0
Gabrb1	14400	symbol	M. musculus	14400	M. musculus	Gabrb1	AW061132|B230208N19Rik|Gabrb-1	protein-coding	gamma-aminobutyric acid (GABA) A receptor, subunit beta 1	(Human)The gamma-aminobutyric acid (GABA) A receptor is a multisubunit chloride channel that mediates the fastest inhibitory synaptic transmission in the central nervous system. This gene encodes GABA A receptor, beta 1 subunit. It is mapped to chromosome 4p12 in a cluster comprised of genes encoding alpha 4, alpha 2 and gamma 1 subunits of the GABA A receptor. Alteration of this gene is implicat…	chr5:71815264-72306915	GO:0071420 cellular response to histamine;GO:0034776 response to histamine;GO:0007214 gamma-aminobutyric acid signaling pathway	1.0	1.0	0.0	1.0	0.0
Fut9	14348	symbol	M. musculus	14348	M. musculus	Fut9	AI746471|AU067636|mFUT9|mFuc-TIX	protein-coding	fucosyltransferase 9	(Human)The protein encoded by this gene belongs to the glycosyltransferase family. It is localized to the golgi, and catalyzes the last step in the biosynthesis of Lewis X (LeX) antigen, the addition of a fucose to precursor polysaccharides. This protein is one of the few fucosyltransferases that synthesizes the LeX oligosaccharide (CD15) expressed in the organ buds progressing in mesenchyma duri…	chr4:25800003-25609333	GO:0036065 fucosylation;GO:1903236 regulation of leukocyte tethering or rolling;GO:0006688 glycosphingolipid biosynthetic process	0.0	0.0	0.0	0.0	0.0
Dpp6	13483	symbol	M. musculus	13483	M. musculus	Dpp6	B930011P16Rik|D5Buc3|D5Buc4|D5Buc5|Dpp-6|Gm1377|Peplb|Rw	protein-coding	dipeptidylpeptidase 6	(Human)This gene encodes a single-pass type II membrane protein that is a member of the peptidase S9B family of serine proteases. This protein has no detectable protease activity, most likely due to the absence of the conserved serine residue normally present in the catalytic domain of serine proteases. However, it does bind specific voltage-gated potassium channels and alters their expression an…	chr5:27022355-27932498	GO:0019228 neuronal action potential;GO:1901381 positive regulation of potassium ion transmembrane transport;GO:0043268 positive regulation of potassium ion transport	1.0	0.0	1.0	0.0	0.0
Aqp4	11829	symbol	M. musculus	11829	M. musculus	Aqp4	WCH4	protein-coding	aquaporin 4	This gene encodes a member of the aquaporin family of intrinsic membrane proteins that function as water-selective channels in the plasma membranes of many cells. This protein is the predominant aquaporin found in brain and has an important role in brain water homeostasis. Alternatively spliced transcript variants encoding different isoforms have been described for this gene. A recent study provi…	chr18:15544039-15522451	GO:0033326 cerebrospinal fluid secretion;GO:0060354 negative regulation of cell adhesion molecule production;GO:0070295 renal water absorption	1.0	1.0	0.0	0.0	1.0

## Sheet: Enrichment
The enrichment of AD-related astrocyte endfoot genes
GroupID	Category	Term	Description	LogP	Log(q-value)	InTerm_InList	Genes	Symbols
1_Summary	GO Biological Processes	GO:0042391	regulation of membrane potential	-5.51303	-1.12383	7/470	13483,14400,14402,16508,16525,24012,54403,243616,71803,11829	Dpp6,Gabrb1,Gabrb3,Kcnd2,Kcnk1,Rgs7,Slc4a4,Slc6a11,Slc25a18,Aqp4
1_Member	GO Biological Processes	GO:0042391	regulation of membrane potential	-5.51303	-1.12383	7/470	13483,14400,14402,16508,16525,24012,54403	Dpp6,Gabrb1,Gabrb3,Kcnd2,Kcnk1,Rgs7,Slc4a4
1_Member	GO Cellular Components	GO:0098982	GABA-ergic synapse	-4.78612	-0.749026	4/110	14400,14402,16508,243616	Gabrb1,Gabrb3,Kcnd2,Slc6a11
1_Member	GO Cellular Components	GO:0034702	ion channel complex	-4.29383	-0.672313	5/294	13483,14400,14402,16508,16525	Dpp6,Gabrb1,Gabrb3,Kcnd2,Kcnk1
1_Member	Reactome Gene Sets	R-MMU-112316	Neuronal System	-4.17814	-0.672313	5/311	14400,14402,16508,16525,243616	Gabrb1,Gabrb3,Kcnd2,Kcnk1,Slc6a11
1_Member	GO Molecular Functions	GO:0008509	anion transmembrane transporter activity	-4.15842	-0.672313	5/314	14400,14402,54403,71803,243616	Gabrb1,Gabrb3,Slc4a4,Slc25a18,Slc6a11
1_Member	GO Cellular Components	GO:0045211	postsynaptic membrane	-4.0628	-0.62784	5/329	14400,14402,16508,24012,243616	Gabrb1,Gabrb3,Kcnd2,Rgs7,Slc6a11
1_Member	GO Cellular Components	GO:1902495	transmembrane transporter complex	-3.81271	-0.455469	5/372	13483,14400,14402,16508,16525	Dpp6,Gabrb1,Gabrb3,Kcnd2,Kcnk1
1_Member	GO Cellular Components	GO:1990351	transporter complex	-3.70172	-0.391697	5/393	13483,14400,14402,16508,16525	Dpp6,Gabrb1,Gabrb3,Kcnd2,Kcnk1
1_Member	GO Biological Processes	GO:0006820	anion transport	-3.65111	-0.375851	5/403	14400,14402,54403,71803,243616	Gabrb1,Gabrb3,Slc4a4,Slc25a18,Slc6a11
1_Member	KEGG Pathway	mmu04727	GABAergic synapse	-3.58324	-0.370127	3/89	14400,14402,243616	Gabrb1,Gabrb3,Slc6a11
1_Member	GO Cellular Components	GO:0097060	synaptic membrane	-3.33975	-0.180995	5/471	14400,14402,16508,24012,243616	Gabrb1,Gabrb3,Kcnd2,Rgs7,Slc6a11
1_Member	GO Molecular Functions	GO:0015267	channel activity	-3.28997	-0.179519	5/483	11829,14400,14402,16508,16525	Aqp4,Gabrb1,Gabrb3,Kcnd2,Kcnk1
1_Member	GO Molecular Functions	GO:0022803	passive transmembrane transporter activity	-3.28997	-0.179519	5/483	11829,14400,14402,16508,16525	Aqp4,Gabrb1,Gabrb3,Kcnd2,Kcnk1
1_Member	KEGG Pathway	mmu04726	Serotonergic synapse	-3.09202	-0.00384961	3/131	14400,14402,16508	Gabrb1,Gabrb3,Kcnd2
1_Member	GO Molecular Functions	GO:0015276	ligand-gated ion channel activity	-3.04489	0	3/136	14400,14402,16525	Gabrb1,Gabrb3,Kcnk1
1_Member	GO Molecular Functions	GO:0022834	ligand-gated channel activity	-3.02655	0	3/138	14400,14402,16525	Gabrb1,Gabrb3,Kcnk1
1_Member	GO Molecular Functions	GO:0022836	gated channel activity	-2.98372	0	4/324	14400,14402,16508,16525	Gabrb1,Gabrb3,Kcnd2,Kcnk1
1_Member	GO Molecular Functions	GO:0015103	inorganic anion transmembrane transporter activity	-2.95588	0	3/146	14400,14402,54403	Gabrb1,Gabrb3,Slc4a4
1_Member	GO Cellular Components	GO:0099055	integral component of postsynaptic membrane	-2.75885	0	3/171	14402,16508,243616	Gabrb3,Kcnd2,Slc6a11
1_Member	GO Biological Processes	GO:0098656	anion transmembrane transport	-2.74443	0	3/173	14400,14402,71803	Gabrb1,Gabrb3,Slc25a18
1_Member	GO Cellular Components	GO:0098936	intrinsic component of postsynaptic membrane	-2.68847	0	3/181	14402,16508,243616	Gabrb3,Kcnd2,Slc6a11
1_Member	Reactome Gene Sets	R-MMU-112315	Transmission across Chemical Synapses	-2.64162	0	3/188	14400,14402,243616	Gabrb1,Gabrb3,Slc6a11
1_Member	GO Molecular Functions	GO:0005216	ion channel activity	-2.5023	0	4/439	14400,14402,16508,16525	Gabrb1,Gabrb3,Kcnd2,Kcnk1
1_Member	GO Cellular Components	GO:0098794	postsynapse	-2.45433	0	5/746	14400,14402,16508,24012,243616	Gabrb1,Gabrb3,Kcnd2,Rgs7,Slc6a11
1_Member	GO Cellular Components	GO:0099699	integral component of synaptic membrane	-2.40539	0	3/228	14402,16508,243616	Gabrb3,Kcnd2,Slc6a11
1_Member	GO Cellular Components	GO:0099240	intrinsic component of synaptic membrane	-2.30354	0	3/248	14402,16508,243616	Gabrb3,Kcnd2,Slc6a11
2_Summary	GO Biological Processes	GO:0034220	ion transmembrane transport	-4.66111	-0.749026	7/635	14400,14402,16508,16525,54403,71803,243616,11829	Gabrb1,Gabrb3,Kcnd2,Kcnk1,Slc4a4,Slc25a18,Slc6a11,Aqp4
2_Member	GO Biological Processes	GO:0034220	ion transmembrane transport	-4.66111	-0.749026	7/635	14400,14402,16508,16525,54403,71803,243616	Gabrb1,Gabrb3,Kcnd2,Kcnk1,Slc4a4,Slc25a18,Slc6a11
2_Member	GO Molecular Functions	GO:0015318	inorganic molecular entity transmembrane transporter activity	-4.40616	-0.672313	7/696	11829,14400,14402,16508,16525,54403,243616	Aqp4,Gabrb1,Gabrb3,Kcnd2,Kcnk1,Slc4a4,Slc6a11
2_Member	GO Biological Processes	GO:0098660	inorganic ion transmembrane transport	-4.19384	-0.672313	6/509	14400,14402,16508,16525,54403,243616	Gabrb1,Gabrb3,Kcnd2,Kcnk1,Slc4a4,Slc6a11
2_Member	GO Biological Processes	GO:0035725	sodium ion transmembrane transport	-3.47314	-0.288058	3/97	16525,54403,243616	Kcnk1,Slc4a4,Slc6a11
2_Member	GO Molecular Functions	GO:0015293	symporter activity	-2.97316	0	3/144	54403,71803,243616	Slc4a4,Slc25a18,Slc6a11
2_Member	GO Molecular Functions	GO:0015081	sodium ion transmembrane transporter activity	-2.96449	0	3/145	16525,54403,243616	Kcnk1,Slc4a4,Slc6a11
2_Member	GO Biological Processes	GO:0006814	sodium ion transport	-2.72313	0	3/176	16525,54403,243616	Kcnk1,Slc4a4,Slc6a11
2_Member	GO Molecular Functions	GO:0008514	organic anion transmembrane transporter activity	-2.66146	0	3/185	54403,71803,243616	Slc4a4,Slc25a18,Slc6a11
2_Member	GO Molecular Functions	GO:0046873	metal ion transmembrane transporter activity	-2.564	0	4/422	16508,16525,54403,243616	Kcnd2,Kcnk1,Slc4a4,Slc6a11
2_Member	GO Biological Processes	GO:0098662	inorganic cation transmembrane transport	-2.45347	0	4/453	16508,16525,54403,243616	Kcnd2,Kcnk1,Slc4a4,Slc6a11
2_Member	Reactome Gene Sets	R-MMU-425407	SLC-mediated transmembrane transport	-2.4215	0	3/225	54403,71803,243616	Slc4a4,Slc25a18,Slc6a11
2_Member	GO Molecular Functions	GO:0015291	secondary active transmembrane transporter activity	-2.32318	0	3/244	54403,71803,243616	Slc4a4,Slc25a18,Slc6a11
2_Member	GO Biological Processes	GO:0098655	cation transmembrane transport	-2.31351	0	4/496	16508,16525,54403,243616	Kcnd2,Kcnk1,Slc4a4,Slc6a11
2_Member	GO Molecular Functions	GO:0022890	inorganic cation transmembrane transporter activity	-2.13979	0	4/556	16508,16525,54403,243616	Kcnd2,Kcnk1,Slc4a4,Slc6a11
2_Member	GO Biological Processes	GO:0015711	organic anion transport	-2.12016	0	3/289	54403,71803,243616	Slc4a4,Slc25a18,Slc6a11
2_Member	GO Biological Processes	GO:0030001	metal ion transport	-2.03059	0	4/598	16508,16525,54403,243616	Kcnd2,Kcnk1,Slc4a4,Slc6a11
2_Member	GO Molecular Functions	GO:0008324	cation transmembrane transporter activity	-2.01327	0	4/605	16508,16525,54403,243616	Kcnd2,Kcnk1,Slc4a4,Slc6a11
3_Summary	GO Cellular Components	GO:0008076	voltage-gated potassium channel complex	-3.80328	-0.455469	3/75	13483,16508,16525,24012,58187,58237	Dpp6,Kcnd2,Kcnk1,Rgs7,Cldn10,Nkain4
3_Member	GO Cellular Components	GO:0008076	voltage-gated potassium channel complex	-3.80328	-0.455469	3/75	13483,16508,16525	Dpp6,Kcnd2,Kcnk1
3_Member	GO Cellular Components	GO:0034705	potassium channel complex	-3.58324	-0.370127	3/89	13483,16508,16525	Dpp6,Kcnd2,Kcnk1
3_Member	GO Cellular Components	GO:0034703	cation channel complex	-2.43237	0	3/223	13483,16508,16525	Dpp6,Kcnd2,Kcnk1
3_Member	GO Biological Processes	GO:0043269	regulation of ion transport	-2.43203	0	5/755	13483,16508,24012,58187,58237	Dpp6,Kcnd2,Rgs7,Cldn10,Nkain4
4_Summary	GO Biological Processes	GO:0014070	response to organic cyclic compound	-2.44934	0	5/748	14400,14402,14555,94180,170790	Gabrb1,Gabrb3,Gpd1,Acsbg1,Mlc1
4_Member	GO Biological Processes	GO:0014070	response to organic cyclic compound	-2.44934	0	5/748	14400,14402,14555,94180,170790	Gabrb1,Gabrb3,Gpd1,Acsbg1,Mlc1
4_Member	GO Biological Processes	GO:0071407	cellular response to organic cyclic compound	-2.34164	0	4/487	14400,14402,14555,170790	Gabrb1,Gabrb3,Gpd1,Mlc1
5_Summary	GO Cellular Components	GO:0016323	basolateral plasma membrane	-2.31332	0	3/246	11829,54403,170790,58187,72927	Aqp4,Slc4a4,Mlc1,Cldn10,Hepacam
5_Member	GO Cellular Components	GO:0016323	basolateral plasma membrane	-2.31332	0	3/246	11829,54403,170790	Aqp4,Slc4a4,Mlc1
5_Member	GO Cellular Components	GO:0005911	cell-cell junction	-2.21516	0	4/529	11829,58187,72927,170790	Aqp4,Cldn10,Hepacam,Mlc1
5_Member	GO Cellular Components	GO:0009925	basal plasma membrane	-2.17504	0	3/276	11829,54403,170790	Aqp4,Slc4a4,Mlc1
5_Member	GO Cellular Components	GO:0045178	basal part of cell	-2.07186	0	3/301	11829,54403,170790	Aqp4,Slc4a4,Mlc1
