# Supplementary material for: Moxibustion improves hypothalamus Aqp4 polarization in APP/PS1 mice: Evidence from spatial transcriptomics
Source: Front Aging Neurosci. 2023 Feb 2;15:1069155. doi: 10.3389/fnagi.2023.1069155 (PMC9931733; doi:10.3389/fnagi.2023.1069155)
Supplement: Supplementary file 5 [file Table_5.xlsx]

## Sheet: Annotation
The annotation of astrocyte differentially expressed genes
MyList	Gene ID	Type	Tax ID	Homologene Gene ID	Homologene Gene Tax ID	GO:0099536 synaptic signaling	GO:0007610 behavior	mmu05030 Cocaine addiction	GO:0040013 negative regulation of locomot	GO:0035418 protein localization to synaps	GO:0007179 transforming growth factor bet	GO:0007631 feeding behavior	GO:0007218 neuropeptide signaling pathway	GO:0001963 synaptic transmission, dopamin	R-MMU-6794362 Protein-protein interactions a	GO:0043269 regulation of ion transport	GO:0060143 positive regulation of syncyti	GO:0021983 pituitary gland development	R-MMU-6799990 Metal sequestration by antimic	GO:0007616 long-term memory	GO:0050804 modulation of chemical synapti	GO:0085029 extracellular matrix assembly	GO:0043116 negative regulation of vascula	GO:0045599 negative regulation of fat cel	GO:0051098 regulation of binding
Prnp	19122	symbol	M. musculus	19122	M. musculus	0.0	1.0	1.0	0.0	0.0	0.0	0.0	0.0	0.0	0.0	1.0	0.0	0.0	0.0	0.0	1.0	0.0	0.0	0.0	0.0
Pcsk1n	30052	symbol	M. musculus	30052	M. musculus	0.0	0.0	0.0	0.0	0.0	0.0	0.0	1.0	0.0	0.0	0.0	0.0	0.0	0.0	0.0	0.0	0.0	0.0	0.0	0.0
C1qtnf4	67445	symbol	M. musculus	67445	M. musculus	0.0	0.0	0.0	0.0	0.0	0.0	0.0	0.0	0.0	0.0	0.0	0.0	0.0	0.0	0.0	0.0	0.0	0.0	0.0	0.0
Cox8a	12868	symbol	M. musculus	12868	M. musculus	0.0	0.0	0.0	0.0	0.0	0.0	0.0	0.0	0.0	0.0	0.0	0.0	0.0	0.0	0.0	0.0	0.0	0.0	0.0	0.0
Gm47283						nan	nan	nan	nan	nan	nan	nan	nan	nan	nan	nan	nan	nan	nan	nan	nan	nan	nan	nan	nan
Scand1	19018	symbol	M. musculus	19018	M. musculus	0.0	0.0	0.0	0.0	0.0	0.0	0.0	0.0	0.0	0.0	0.0	0.0	0.0	0.0	0.0	0.0	0.0	0.0	0.0	0.0
Rpl13	270106	symbol	M. musculus	270106	M. musculus	0.0	0.0	0.0	0.0	0.0	0.0	0.0	0.0	0.0	0.0	0.0	0.0	0.0	0.0	0.0	0.0	0.0	0.0	0.0	0.0
Gm1673	381633	symbol	M. musculus	381633	M. musculus	0.0	0.0	0.0	0.0	0.0	0.0	0.0	0.0	0.0	0.0	0.0	0.0	0.0	0.0	0.0	0.0	0.0	0.0	0.0	0.0
Podxl2	319655	symbol	M. musculus	319655	M. musculus	0.0	0.0	0.0	0.0	0.0	0.0	0.0	0.0	0.0	0.0	0.0	0.0	0.0	0.0	0.0	0.0	0.0	0.0	0.0	0.0
Eef1a2	13628	symbol	M. musculus	13628	M. musculus	0.0	0.0	0.0	0.0	0.0	0.0	0.0	0.0	0.0	0.0	0.0	0.0	0.0	0.0	0.0	0.0	0.0	0.0	0.0	0.0
Hcn2	15166	symbol	M. musculus	15166	M. musculus	0.0	0.0	1.0	0.0	0.0	0.0	0.0	0.0	0.0	1.0	1.0	0.0	0.0	0.0	0.0	0.0	0.0	0.0	0.0	0.0
Avp	11998	symbol	M. musculus	11998	M. musculus	0.0	1.0	1.0	0.0	0.0	0.0	1.0	1.0	0.0	0.0	1.0	0.0	0.0	0.0	0.0	0.0	0.0	1.0	0.0	0.0
Gng13	64337	symbol	M. musculus	64337	M. musculus	0.0	0.0	1.0	0.0	0.0	0.0	0.0	1.0	0.0	1.0	0.0	0.0	0.0	0.0	0.0	0.0	0.0	0.0	0.0	0.0
Hcrt	15171	symbol	M. musculus	15171	M. musculus	1.0	1.0	1.0	0.0	0.0	0.0	1.0	1.0	0.0	0.0	1.0	0.0	0.0	0.0	0.0	1.0	0.0	0.0	0.0	0.0
Tmem259	216157	symbol	M. musculus	216157	M. musculus	0.0	0.0	0.0	0.0	0.0	0.0	0.0	0.0	0.0	0.0	0.0	0.0	0.0	0.0	0.0	0.0	0.0	0.0	0.0	0.0
Pmch	110312	symbol	M. musculus	110312	M. musculus	1.0	1.0	0.0	0.0	0.0	0.0	1.0	1.0	0.0	0.0	0.0	0.0	0.0	0.0	1.0	1.0	0.0	1.0	0.0	0.0
Chchd10	103172	symbol	M. musculus	103172	M. musculus	0.0	0.0	0.0	0.0	0.0	0.0	0.0	0.0	0.0	0.0	0.0	0.0	0.0	0.0	0.0	0.0	0.0	0.0	0.0	0.0
Chchd2	14004	symbol	M. musculus	14004	M. musculus	0.0	0.0	0.0	0.0	0.0	0.0	0.0	0.0	0.0	0.0	0.0	0.0	0.0	0.0	0.0	0.0	0.0	0.0	0.0	0.0
Map1b	17755	symbol	M. musculus	17755	M. musculus	0.0	0.0	0.0	0.0	0.0	0.0	0.0	0.0	0.0	0.0	0.0	0.0	0.0	0.0	0.0	0.0	0.0	0.0	0.0	1.0
Apoe	11816	symbol	M. musculus	11816	M. musculus	0.0	1.0	1.0	1.0	0.0	0.0	0.0	1.0	0.0	0.0	0.0	0.0	0.0	0.0	1.0	1.0	0.0	1.0	0.0	1.0
Ssbp4	76900	symbol	M. musculus	76900	M. musculus	0.0	0.0	0.0	0.0	0.0	0.0	0.0	0.0	0.0	0.0	0.0	0.0	0.0	0.0	0.0	0.0	0.0	0.0	0.0	0.0
Rps2	16898	symbol	M. musculus	16898	M. musculus	0.0	0.0	0.0	0.0	0.0	0.0	0.0	0.0	0.0	0.0	0.0	0.0	0.0	0.0	0.0	0.0	0.0	0.0	0.0	0.0
Nenf	66208	symbol	M. musculus	66208	M. musculus	0.0	0.0	0.0	0.0	0.0	0.0	0.0	0.0	0.0	0.0	0.0	0.0	0.0	0.0	0.0	0.0	0.0	0.0	0.0	0.0
Adgrb1	107831	symbol	M. musculus	107831	M. musculus	0.0	0.0	0.0	1.0	0.0	0.0	0.0	0.0	0.0	0.0	0.0	1.0	0.0	0.0	0.0	1.0	0.0	0.0	0.0	1.0
Cox5a	12858	symbol	M. musculus	12858	M. musculus	0.0	0.0	0.0	0.0	0.0	0.0	0.0	0.0	0.0	0.0	0.0	0.0	0.0	0.0	0.0	0.0	0.0	0.0	0.0	0.0
Dapk3	13144	symbol	M. musculus	13144	M. musculus	0.0	0.0	0.0	0.0	0.0	0.0	0.0	0.0	0.0	0.0	0.0	0.0	0.0	0.0	0.0	0.0	0.0	0.0	0.0	0.0
H2afj	232440	gene_synonym	M. musculus	232440	M. musculus	0.0	0.0	1.0	0.0	0.0	0.0	0.0	0.0	0.0	0.0	0.0	0.0	0.0	0.0	0.0	0.0	0.0	0.0	0.0	0.0
Zfp771	244216	symbol	M. musculus	244216	M. musculus	0.0	0.0	0.0	0.0	0.0	0.0	0.0	0.0	0.0	0.0	0.0	0.0	0.0	0.0	0.0	0.0	0.0	0.0	0.0	0.0
H1fx	243529	gene_synonym	M. musculus	243529	M. musculus	0.0	0.0	0.0	0.0	0.0	0.0	0.0	0.0	0.0	0.0	0.0	0.0	0.0	0.0	0.0	0.0	0.0	0.0	0.0	0.0
Vstm2l	277432	symbol	M. musculus	277432	M. musculus	0.0	0.0	0.0	0.0	0.0	0.0	0.0	0.0	0.0	0.0	0.0	0.0	0.0	0.0	0.0	0.0	0.0	0.0	0.0	0.0
Icam5	15898	symbol	M. musculus	15898	M. musculus	0.0	0.0	0.0	0.0	0.0	0.0	0.0	0.0	0.0	0.0	0.0	0.0	0.0	0.0	0.0	0.0	0.0	0.0	0.0	0.0
Klc1	16593	symbol	M. musculus	16593	M. musculus	0.0	0.0	0.0	0.0	1.0	0.0	0.0	0.0	0.0	0.0	0.0	0.0	0.0	0.0	0.0	0.0	0.0	0.0	0.0	0.0
Rnf126	70294	symbol	M. musculus	70294	M. musculus	0.0	0.0	0.0	0.0	0.0	0.0	0.0	0.0	0.0	0.0	0.0	0.0	0.0	0.0	0.0	0.0	0.0	0.0	0.0	0.0
Cox6a1	12861	symbol	M. musculus	12861	M. musculus	0.0	0.0	0.0	0.0	0.0	0.0	0.0	0.0	0.0	0.0	0.0	0.0	0.0	0.0	0.0	0.0	0.0	0.0	0.0	0.0
Jund	16478	symbol	M. musculus	16478	M. musculus	0.0	0.0	0.0	0.0	0.0	0.0	0.0	0.0	0.0	0.0	0.0	0.0	0.0	1.0	0.0	0.0	0.0	0.0	0.0	0.0
Rpl23a	268449	symbol	M. musculus	268449	M. musculus	0.0	0.0	0.0	0.0	0.0	0.0	0.0	0.0	0.0	0.0	0.0	0.0	0.0	0.0	0.0	0.0	0.0	0.0	0.0	0.0
Cabp1	29867	symbol	M. musculus	29867	M. musculus	1.0	0.0	0.0	0.0	0.0	0.0	0.0	0.0	0.0	0.0	1.0	0.0	0.0	0.0	0.0	0.0	0.0	0.0	0.0	0.0
Ndufab1	70316	symbol	M. musculus	70316	M. musculus	0.0	0.0	0.0	0.0	0.0	0.0	0.0	0.0	0.0	0.0	0.0	0.0	0.0	0.0	0.0	0.0	0.0	0.0	0.0	0.0
Rps14	20044	symbol	M. musculus	20044	M. musculus	0.0	0.0	0.0	0.0	0.0	0.0	0.0	0.0	0.0	0.0	0.0	0.0	0.0	0.0	0.0	0.0	0.0	0.0	0.0	0.0
Ano8	382014	symbol	M. musculus	382014	M. musculus	0.0	0.0	0.0	0.0	0.0	0.0	0.0	0.0	0.0	0.0	0.0	0.0	0.0	0.0	0.0	0.0	0.0	0.0	0.0	0.0
Psd	73728	symbol	M. musculus	73728	M. musculus	0.0	0.0	0.0	0.0	0.0	0.0	0.0	0.0	0.0	0.0	0.0	0.0	0.0	0.0	0.0	0.0	0.0	0.0	0.0	0.0
Ppp1r14a	68458	symbol	M. musculus	68458	M. musculus	0.0	0.0	0.0	0.0	0.0	0.0	0.0	0.0	0.0	0.0	0.0	0.0	0.0	0.0	0.0	0.0	0.0	0.0	0.0	0.0
Bri3	55950	symbol	M. musculus	55950	M. musculus	0.0	0.0	0.0	0.0	0.0	0.0	0.0	0.0	0.0	0.0	0.0	0.0	0.0	0.0	0.0	0.0	0.0	0.0	0.0	0.0
0610012G03Rik	106264	symbol	M. musculus	106264	M. musculus	0.0	0.0	0.0	0.0	0.0	0.0	0.0	0.0	0.0	0.0	0.0	0.0	0.0	0.0	0.0	0.0	0.0	0.0	0.0	0.0
Bin1	30948	symbol	M. musculus	30948	M. musculus	0.0	0.0	0.0	1.0	0.0	0.0	0.0	0.0	0.0	0.0	1.0	0.0	0.0	0.0	0.0	0.0	0.0	0.0	0.0	1.0
Mrps24	64660	symbol	M. musculus	64660	M. musculus	0.0	0.0	0.0	0.0	0.0	0.0	0.0	0.0	0.0	0.0	0.0	0.0	0.0	0.0	0.0	0.0	0.0	0.0	0.0	0.0
Mgat4b	103534	symbol	M. musculus	103534	M. musculus	0.0	0.0	0.0	0.0	0.0	0.0	0.0	0.0	0.0	0.0	0.0	0.0	0.0	0.0	0.0	0.0	0.0	0.0	0.0	0.0
Lcn2	16819	symbol	M. musculus	16819	M. musculus	0.0	1.0	0.0	1.0	0.0	0.0	0.0	0.0	0.0	0.0	1.0	0.0	0.0	1.0	1.0	0.0	0.0	0.0	0.0	0.0
Serp2	72661	symbol	M. musculus	72661	M. musculus	0.0	0.0	0.0	0.0	0.0	0.0	0.0	0.0	0.0	0.0	0.0	0.0	0.0	0.0	0.0	0.0	0.0	0.0	0.0	0.0
Tpgs1	110012	symbol	M. musculus	110012	M. musculus	1.0	1.0	1.0	0.0	0.0	0.0	0.0	0.0	0.0	0.0	0.0	0.0	0.0	0.0	0.0	0.0	0.0	0.0	0.0	0.0
Ppp1r1a	58200	symbol	M. musculus	58200	M. musculus	0.0	0.0	0.0	0.0	0.0	0.0	0.0	0.0	0.0	0.0	0.0	0.0	0.0	0.0	0.0	0.0	0.0	0.0	0.0	0.0
Atp5d	66043	symbol	M. musculus	66043	M. musculus	0.0	0.0	0.0	0.0	0.0	0.0	0.0	0.0	0.0	0.0	0.0	0.0	0.0	0.0	0.0	0.0	0.0	0.0	0.0	0.0
Rpl10	110954	symbol	M. musculus	110954	M. musculus	0.0	0.0	0.0	0.0	0.0	0.0	0.0	0.0	0.0	0.0	0.0	0.0	0.0	0.0	0.0	0.0	0.0	0.0	0.0	0.0
Vegfb	22340	symbol	M. musculus	22340	M. musculus	0.0	0.0	0.0	0.0	0.0	1.0	0.0	0.0	0.0	0.0	0.0	0.0	0.0	0.0	0.0	0.0	0.0	1.0	0.0	0.0
Lsm4	50783	symbol	M. musculus	50783	M. musculus	0.0	0.0	0.0	0.0	0.0	0.0	0.0	0.0	0.0	0.0	0.0	0.0	0.0	0.0	0.0	0.0	0.0	0.0	0.0	0.0
Fth1	14319	symbol	M. musculus	14319	M. musculus	0.0	0.0	0.0	0.0	0.0	0.0	0.0	0.0	0.0	0.0	0.0	0.0	0.0	0.0	0.0	0.0	0.0	0.0	0.0	0.0
Tmsb4x	19241	symbol	M. musculus	19241	M. musculus	0.0	0.0	0.0	0.0	0.0	0.0	0.0	0.0	0.0	0.0	0.0	0.0	0.0	0.0	0.0	0.0	0.0	0.0	0.0	0.0
Ndufb2	68198	symbol	M. musculus	68198	M. musculus	0.0	0.0	0.0	0.0	0.0	0.0	0.0	0.0	0.0	0.0	0.0	0.0	0.0	0.0	0.0	0.0	0.0	0.0	0.0	0.0
Grin1	14810	symbol	M. musculus	14810	M. musculus	1.0	1.0	1.0	0.0	1.0	0.0	1.0	1.0	0.0	1.0	1.0	0.0	1.0	0.0	1.0	1.0	0.0	0.0	0.0	0.0
Snrpf	69878	symbol	M. musculus	69878	M. musculus	0.0	0.0	0.0	0.0	0.0	0.0	0.0	0.0	0.0	0.0	0.0	0.0	0.0	0.0	0.0	0.0	0.0	0.0	0.0	0.0
Cck	12424	symbol	M. musculus	12424	M. musculus	0.0	1.0	0.0	0.0	0.0	0.0	1.0	1.0	0.0	0.0	1.0	0.0	0.0	0.0	0.0	0.0	0.0	0.0	0.0	1.0
Vgf	381677	symbol	M. musculus	381677	M. musculus	0.0	0.0	0.0	0.0	0.0	0.0	1.0	0.0	0.0	0.0	0.0	0.0	0.0	0.0	1.0	1.0	0.0	0.0	0.0	0.0
Ypel3	66090	symbol	M. musculus	66090	M. musculus	0.0	0.0	0.0	0.0	0.0	0.0	0.0	0.0	0.0	0.0	0.0	0.0	0.0	0.0	0.0	0.0	0.0	0.0	0.0	0.0
Dlgap3	242667	symbol	M. musculus	242667	M. musculus	0.0	0.0	0.0	0.0	0.0	0.0	0.0	0.0	0.0	1.0	1.0	0.0	0.0	0.0	0.0	1.0	0.0	0.0	0.0	0.0
Alkbh6	233065	symbol	M. musculus	233065	M. musculus	0.0	0.0	0.0	0.0	0.0	0.0	0.0	0.0	0.0	0.0	0.0	0.0	0.0	0.0	0.0	0.0	0.0	0.0	0.0	0.0
Mpc2	70456	symbol	M. musculus	70456	M. musculus	0.0	0.0	0.0	0.0	0.0	0.0	0.0	0.0	0.0	0.0	0.0	0.0	0.0	0.0	0.0	0.0	0.0	0.0	0.0	0.0
Taf10	24075	symbol	M. musculus	24075	M. musculus	0.0	0.0	0.0	0.0	0.0	0.0	0.0	0.0	0.0	0.0	0.0	0.0	0.0	0.0	0.0	0.0	0.0	0.0	0.0	1.0
1110065P20Rik	68920	symbol	M. musculus	68920	M. musculus	0.0	0.0	0.0	0.0	0.0	0.0	0.0	0.0	0.0	0.0	0.0	0.0	0.0	0.0	0.0	0.0	0.0	0.0	0.0	0.0
Grik5	14809	symbol	M. musculus	14809	M. musculus	1.0	0.0	0.0	0.0	0.0	0.0	0.0	1.0	0.0	1.0	0.0	0.0	0.0	0.0	0.0	1.0	0.0	0.0	0.0	0.0
Iscu	66383	symbol	M. musculus	66383	M. musculus	0.0	0.0	0.0	0.0	0.0	0.0	0.0	0.0	0.0	0.0	1.0	0.0	0.0	0.0	0.0	0.0	0.0	0.0	0.0	0.0
Crtc1	382056	symbol	M. musculus	382056	M. musculus	1.0	1.0	1.0	0.0	0.0	0.0	0.0	1.0	0.0	0.0	0.0	0.0	0.0	0.0	0.0	1.0	0.0	0.0	0.0	0.0
Penk	18619	symbol	M. musculus	18619	M. musculus	1.0	1.0	1.0	0.0	0.0	0.0	0.0	1.0	0.0	0.0	0.0	0.0	0.0	0.0	0.0	0.0	0.0	0.0	0.0	0.0
Pgls	66171	symbol	M. musculus	66171	M. musculus	0.0	0.0	0.0	0.0	0.0	0.0	0.0	0.0	0.0	0.0	0.0	0.0	0.0	0.0	0.0	0.0	0.0	0.0	0.0	0.0
Lrrc4b	272381	symbol	M. musculus	272381	M. musculus	0.0	0.0	0.0	0.0	0.0	0.0	0.0	0.0	0.0	1.0	0.0	0.0	0.0	0.0	0.0	1.0	0.0	0.0	0.0	1.0
Mib2	76580	symbol	M. musculus	76580	M. musculus	0.0	0.0	0.0	0.0	0.0	0.0	0.0	0.0	0.0	0.0	0.0	0.0	0.0	0.0	0.0	0.0	0.0	0.0	0.0	0.0
Trir	68544	symbol	M. musculus	68544	M. musculus	0.0	0.0	0.0	0.0	0.0	0.0	0.0	0.0	0.0	0.0	0.0	0.0	0.0	0.0	0.0	0.0	0.0	0.0	0.0	0.0
Bola3	78653	symbol	M. musculus	78653	M. musculus	0.0	0.0	0.0	0.0	0.0	0.0	0.0	0.0	0.0	0.0	0.0	0.0	0.0	0.0	0.0	0.0	0.0	0.0	0.0	0.0
Ttc9b	73032	symbol	M. musculus	73032	M. musculus	0.0	0.0	0.0	0.0	0.0	0.0	0.0	0.0	0.0	0.0	0.0	0.0	0.0	0.0	0.0	0.0	0.0	0.0	0.0	0.0
Drap1	66556	symbol	M. musculus	66556	M. musculus	0.0	0.0	0.0	0.0	0.0	0.0	0.0	0.0	0.0	0.0	0.0	0.0	0.0	0.0	0.0	0.0	0.0	0.0	0.0	0.0
Scrt1	170729	symbol	M. musculus	170729	M. musculus	0.0	0.0	0.0	0.0	0.0	0.0	0.0	0.0	0.0	0.0	0.0	0.0	0.0	0.0	0.0	0.0	0.0	0.0	0.0	0.0
Nkx6-2	14912	symbol	M. musculus	14912	M. musculus	0.0	0.0	0.0	0.0	0.0	0.0	0.0	0.0	0.0	0.0	0.0	0.0	1.0	0.0	0.0	0.0	0.0	0.0	0.0	0.0
Dnlz	52838	symbol	M. musculus	52838	M. musculus	0.0	0.0	0.0	0.0	0.0	0.0	0.0	0.0	0.0	0.0	0.0	0.0	0.0	0.0	0.0	0.0	0.0	0.0	0.0	0.0
Agap3	213990	symbol	M. musculus	213990	M. musculus	0.0	1.0	0.0	0.0	0.0	0.0	0.0	0.0	0.0	0.0	0.0	0.0	0.0	0.0	0.0	0.0	0.0	0.0	0.0	0.0
Diras1	208666	symbol	M. musculus	208666	M. musculus	0.0	0.0	0.0	0.0	0.0	0.0	0.0	0.0	0.0	0.0	0.0	0.0	0.0	0.0	0.0	0.0	0.0	0.0	0.0	0.0
Med25	75613	symbol	M. musculus	75613	M. musculus	0.0	0.0	0.0	0.0	0.0	0.0	0.0	0.0	0.0	0.0	0.0	0.0	0.0	0.0	0.0	0.0	0.0	0.0	0.0	1.0
Malat1	72289	symbol	M. musculus	72289	M. musculus	0.0	0.0	0.0	0.0	0.0	0.0	0.0	0.0	0.0	0.0	0.0	0.0	0.0	0.0	0.0	1.0	0.0	0.0	0.0	0.0
Bmyc	107771	symbol	M. musculus	107771	M. musculus	0.0	0.0	0.0	0.0	0.0	0.0	0.0	0.0	0.0	0.0	0.0	0.0	0.0	0.0	0.0	0.0	0.0	0.0	0.0	0.0
Dbp	13170	symbol	M. musculus	13170	M. musculus	0.0	0.0	0.0	0.0	0.0	0.0	0.0	0.0	0.0	0.0	0.0	0.0	0.0	0.0	0.0	0.0	0.0	0.0	0.0	0.0
Pop5	117109	symbol	M. musculus	117109	M. musculus	0.0	0.0	0.0	0.0	0.0	0.0	0.0	0.0	0.0	0.0	0.0	0.0	0.0	0.0	0.0	0.0	0.0	0.0	0.0	0.0
Kifc2	16581	symbol	M. musculus	16581	M. musculus	0.0	0.0	0.0	0.0	0.0	0.0	0.0	0.0	0.0	0.0	0.0	0.0	0.0	0.0	0.0	0.0	0.0	0.0	0.0	0.0
Tmem160	69094	symbol	M. musculus	69094	M. musculus	0.0	0.0	0.0	0.0	0.0	0.0	0.0	0.0	0.0	0.0	0.0	0.0	0.0	0.0	0.0	0.0	0.0	0.0	0.0	0.0
Prr7	432763	symbol	M. musculus	432763	M. musculus	1.0	0.0	0.0	0.0	0.0	0.0	0.0	0.0	0.0	0.0	0.0	0.0	0.0	0.0	0.0	0.0	0.0	0.0	0.0	0.0
Hapln2	73940	symbol	M. musculus	73940	M. musculus	0.0	0.0	0.0	0.0	0.0	0.0	0.0	0.0	0.0	0.0	0.0	0.0	0.0	0.0	0.0	0.0	1.0	0.0	0.0	0.0
Kif5a	16572	symbol	M. musculus	16572	M. musculus	0.0	0.0	1.0	0.0	1.0	0.0	0.0	0.0	0.0	0.0	0.0	0.0	0.0	0.0	0.0	0.0	0.0	0.0	0.0	0.0
Yjefn3	234365	symbol	M. musculus	234365	M. musculus	0.0	0.0	0.0	0.0	0.0	0.0	0.0	0.0	0.0	0.0	0.0	0.0	0.0	0.0	0.0	0.0	0.0	0.0	0.0	0.0
1700023F06Rik	69441	gene_synonym	M. musculus	69441	M. musculus	0.0	0.0	0.0	0.0	0.0	0.0	0.0	0.0	0.0	0.0	0.0	0.0	0.0	0.0	0.0	0.0	0.0	0.0	0.0	0.0
Hba-a1	15122	symbol	M. musculus	15122	M. musculus	0.0	0.0	0.0	0.0	0.0	0.0	0.0	0.0	0.0	0.0	0.0	0.0	0.0	0.0	0.0	0.0	0.0	0.0	0.0	0.0
Trp53i13	216964	symbol	M. musculus	216964	M. musculus	0.0	0.0	0.0	0.0	0.0	0.0	0.0	0.0	0.0	0.0	0.0	0.0	0.0	0.0	0.0	0.0	0.0	0.0	0.0	0.0
Ppp1r1b	19049	symbol	M. musculus	19049	M. musculus	0.0	1.0	1.0	0.0	0.0	0.0	1.0	1.0	0.0	0.0	0.0	0.0	0.0	0.0	0.0	0.0	0.0	0.0	0.0	0.0
Ino80b	70020	symbol	M. musculus	70020	M. musculus	0.0	0.0	0.0	0.0	0.0	0.0	0.0	0.0	0.0	0.0	0.0	0.0	0.0	0.0	0.0	0.0	0.0	0.0	0.0	0.0
Gm28050	102636013	symbol	M. musculus	102636013	M. musculus	0.0	0.0	0.0	0.0	0.0	0.0	0.0	0.0	0.0	0.0	0.0	0.0	0.0	0.0	0.0	0.0	0.0	0.0	0.0	0.0
Ndufaf8	208501	symbol	M. musculus	208501	M. musculus	0.0	0.0	0.0	0.0	0.0	0.0	0.0	0.0	0.0	0.0	0.0	0.0	0.0	0.0	0.0	0.0	0.0	0.0	0.0	0.0
Emc6	66048	symbol	M. musculus	66048	M. musculus	0.0	0.0	0.0	0.0	0.0	0.0	0.0	0.0	0.0	0.0	0.0	0.0	0.0	0.0	0.0	0.0	0.0	0.0	0.0	0.0
Eif3f	66085	symbol	M. musculus	66085	M. musculus	0.0	0.0	0.0	0.0	0.0	0.0	0.0	0.0	0.0	0.0	0.0	0.0	0.0	0.0	0.0	0.0	0.0	0.0	0.0	0.0
Zfp428	232969	symbol	M. musculus	232969	M. musculus	0.0	0.0	0.0	0.0	0.0	0.0	0.0	0.0	0.0	0.0	0.0	0.0	0.0	0.0	0.0	0.0	0.0	0.0	0.0	0.0
Zfpm1	22761	symbol	M. musculus	22761	M. musculus	0.0	0.0	0.0	0.0	0.0	0.0	0.0	0.0	0.0	0.0	0.0	0.0	0.0	0.0	0.0	0.0	0.0	0.0	1.0	1.0
Ccdc85b	240514	symbol	M. musculus	240514	M. musculus	0.0	0.0	0.0	0.0	0.0	0.0	0.0	0.0	0.0	0.0	0.0	0.0	0.0	0.0	0.0	0.0	0.0	0.0	1.0	0.0
Snhg20	76972	symbol	M. musculus	76972	M. musculus	0.0	0.0	0.0	0.0	0.0	0.0	0.0	0.0	0.0	0.0	0.0	0.0	0.0	0.0	0.0	0.0	0.0	0.0	0.0	0.0
Ppp6r1	243819	symbol	M. musculus	243819	M. musculus	0.0	0.0	0.0	0.0	0.0	0.0	0.0	0.0	0.0	0.0	0.0	0.0	0.0	0.0	0.0	0.0	0.0	0.0	0.0	0.0
Hbb-bs	100503605	symbol	M. musculus	100503605	M. musculus	0.0	0.0	0.0	0.0	0.0	0.0	0.0	0.0	0.0	0.0	0.0	0.0	0.0	0.0	0.0	0.0	0.0	0.0	0.0	0.0
Hba-a2	110257	symbol	M. musculus	110257	M. musculus	0.0	0.0	0.0	0.0	0.0	0.0	0.0	0.0	0.0	0.0	0.0	0.0	0.0	0.0	0.0	0.0	0.0	0.0	0.0	0.0
Mrps26	99045	symbol	M. musculus	99045	M. musculus	0.0	0.0	0.0	0.0	0.0	0.0	0.0	0.0	0.0	0.0	0.0	0.0	0.0	0.0	0.0	0.0	0.0	0.0	0.0	0.0
Cyp4f13	170716	symbol	M. musculus	170716	M. musculus	0.0	0.0	0.0	0.0	0.0	0.0	0.0	0.0	0.0	0.0	0.0	0.0	0.0	0.0	0.0	0.0	0.0	0.0	0.0	0.0
Mrps34	79044	symbol	M. musculus	79044	M. musculus	0.0	0.0	0.0	0.0	0.0	0.0	0.0	0.0	0.0	0.0	0.0	0.0	0.0	0.0	0.0	0.0	0.0	0.0	0.0	0.0
Kcnk12	210741	symbol	M. musculus	210741	M. musculus	0.0	0.0	0.0	0.0	0.0	0.0	0.0	0.0	0.0	0.0	0.0	0.0	0.0	0.0	0.0	0.0	0.0	0.0	0.0	0.0
Hmgb1	15289	symbol	M. musculus	15289	M. musculus	0.0	0.0	0.0	1.0	0.0	0.0	0.0	0.0	0.0	0.0	0.0	0.0	0.0	1.0	0.0	0.0	0.0	0.0	0.0	1.0
Gm15860	115490136	symbol	M. musculus	115490136	M. musculus	0.0	0.0	0.0	0.0	0.0	0.0	0.0	0.0	0.0	0.0	0.0	0.0	0.0	0.0	0.0	0.0	0.0	0.0	0.0	0.0
Ube2s	77891	symbol	M. musculus	77891	M. musculus	0.0	0.0	0.0	0.0	0.0	0.0	0.0	0.0	0.0	0.0	0.0	0.0	0.0	0.0	0.0	0.0	0.0	0.0	0.0	0.0
Ly6h	23934	symbol	M. musculus	23934	M. musculus	1.0	0.0	0.0	0.0	0.0	0.0	0.0	0.0	0.0	0.0	0.0	0.0	0.0	0.0	0.0	0.0	0.0	0.0	0.0	0.0
Gm10076	100126819	symbol	M. musculus	100126819	M. musculus	0.0	0.0	0.0	0.0	0.0	0.0	0.0	0.0	0.0	0.0	0.0	0.0	0.0	0.0	0.0	0.0	0.0	0.0	0.0	0.0
Hint2	68917	symbol	M. musculus	68917	M. musculus	0.0	0.0	0.0	0.0	0.0	0.0	0.0	0.0	0.0	0.0	0.0	0.0	0.0	0.0	0.0	0.0	0.0	0.0	0.0	0.0
Tesc	57816	symbol	M. musculus	57816	M. musculus	0.0	0.0	0.0	0.0	1.0	0.0	0.0	0.0	0.0	0.0	1.0	0.0	0.0	0.0	0.0	0.0	0.0	0.0	0.0	0.0
Camk2n2	73047	symbol	M. musculus	73047	M. musculus	0.0	0.0	0.0	0.0	0.0	0.0	0.0	0.0	0.0	0.0	0.0	0.0	0.0	0.0	0.0	0.0	0.0	0.0	0.0	0.0
Dohh	102115	symbol	M. musculus	102115	M. musculus	0.0	0.0	0.0	0.0	0.0	0.0	0.0	0.0	0.0	0.0	0.0	0.0	0.0	0.0	0.0	0.0	0.0	0.0	0.0	0.0
Zfp580	68992	symbol	M. musculus	68992	M. musculus	0.0	0.0	0.0	1.0	0.0	0.0	0.0	0.0	0.0	0.0	0.0	0.0	0.0	0.0	0.0	0.0	0.0	0.0	0.0	0.0
Guk1	14923	symbol	M. musculus	14923	M. musculus	0.0	0.0	0.0	0.0	0.0	0.0	0.0	0.0	0.0	0.0	0.0	0.0	0.0	0.0	0.0	0.0	0.0	0.0	0.0	0.0
Flot1	14251	symbol	M. musculus	14251	M. musculus	1.0	0.0	0.0	0.0	1.0	0.0	0.0	0.0	0.0	1.0	0.0	1.0	0.0	0.0	0.0	1.0	0.0	0.0	1.0	1.0
Pias4	59004	symbol	M. musculus	59004	M. musculus	0.0	0.0	0.0	0.0	0.0	0.0	0.0	0.0	0.0	0.0	0.0	0.0	0.0	0.0	0.0	0.0	0.0	0.0	0.0	0.0
Rnaseh2c	68209	symbol	M. musculus	68209	M. musculus	0.0	0.0	0.0	0.0	0.0	0.0	0.0	0.0	0.0	0.0	0.0	0.0	0.0	0.0	0.0	0.0	0.0	0.0	0.0	0.0
Tmem121	69195	symbol	M. musculus	69195	M. musculus	0.0	0.0	0.0	0.0	0.0	0.0	0.0	0.0	0.0	0.0	0.0	0.0	0.0	0.0	0.0	0.0	0.0	0.0	0.0	0.0
Rgcc	66214	symbol	M. musculus	66214	M. musculus	0.0	0.0	0.0	1.0	0.0	0.0	0.0	0.0	0.0	0.0	0.0	0.0	0.0	0.0	0.0	0.0	0.0	0.0	1.0	1.0
Crlf2	57914	symbol	M. musculus	57914	M. musculus	0.0	0.0	0.0	0.0	0.0	0.0	0.0	0.0	0.0	0.0	0.0	0.0	0.0	0.0	0.0	0.0	0.0	0.0	0.0	0.0
2300009A05Rik	69478	symbol	M. musculus	69478	M. musculus	0.0	0.0	0.0	0.0	0.0	0.0	0.0	0.0	0.0	0.0	0.0	0.0	0.0	0.0	0.0	0.0	0.0	0.0	0.0	0.0
Rtl8b	553127	symbol	M. musculus	553127	M. musculus	0.0	0.0	0.0	0.0	0.0	0.0	0.0	0.0	0.0	0.0	0.0	0.0	0.0	0.0	0.0	0.0	0.0	0.0	0.0	0.0
Bsn	12217	symbol	M. musculus	12217	M. musculus	0.0	0.0	0.0	0.0	1.0	0.0	0.0	0.0	0.0	0.0	0.0	0.0	0.0	0.0	0.0	0.0	0.0	0.0	0.0	0.0
Fbxo2	230904	symbol	M. musculus	230904	M. musculus	0.0	0.0	0.0	0.0	0.0	0.0	0.0	0.0	0.0	0.0	0.0	0.0	0.0	0.0	0.0	0.0	0.0	0.0	0.0	0.0
Akap8l	54194	symbol	M. musculus	54194	M. musculus	0.0	0.0	0.0	0.0	0.0	0.0	0.0	0.0	0.0	0.0	0.0	0.0	0.0	0.0	0.0	0.0	0.0	0.0	0.0	0.0
Pcbd2	72562	symbol	M. musculus	72562	M. musculus	0.0	0.0	0.0	0.0	0.0	0.0	0.0	0.0	0.0	0.0	0.0	0.0	0.0	0.0	0.0	0.0	0.0	0.0	0.0	0.0
Matn4	17183	symbol	M. musculus	17183	M. musculus	0.0	0.0	0.0	0.0	0.0	0.0	0.0	0.0	0.0	0.0	0.0	0.0	0.0	0.0	0.0	0.0	0.0	0.0	0.0	0.0
Hrh3	99296	symbol	M. musculus	99296	M. musculus	1.0	1.0	0.0	0.0	0.0	0.0	1.0	1.0	0.0	0.0	1.0	0.0	0.0	0.0	0.0	0.0	0.0	1.0	0.0	0.0
Epb41l4aos	69749	symbol	M. musculus	69749	M. musculus	0.0	0.0	0.0	0.0	0.0	0.0	0.0	0.0	0.0	0.0	0.0	0.0	0.0	0.0	0.0	0.0	0.0	0.0	0.0	0.0
Hes5	15208	symbol	M. musculus	15208	M. musculus	0.0	0.0	0.0	0.0	0.0	0.0	0.0	0.0	0.0	0.0	0.0	0.0	1.0	0.0	0.0	0.0	0.0	0.0	0.0	0.0
Gm13889	620695	symbol	M. musculus	620695	M. musculus	0.0	0.0	0.0	0.0	0.0	0.0	0.0	0.0	0.0	0.0	0.0	0.0	0.0	0.0	0.0	0.0	0.0	0.0	0.0	0.0
Nnat	18111	symbol	M. musculus	18111	M. musculus	0.0	0.0	0.0	0.0	0.0	0.0	0.0	0.0	0.0	0.0	0.0	0.0	1.0	0.0	0.0	0.0	0.0	0.0	0.0	0.0
Mrpl57	67840	symbol	M. musculus	67840	M. musculus	0.0	0.0	0.0	0.0	0.0	0.0	0.0	0.0	0.0	0.0	0.0	0.0	0.0	0.0	0.0	0.0	0.0	0.0	0.0	0.0
Chchd7	66433	symbol	M. musculus	66433	M. musculus	0.0	0.0	0.0	0.0	0.0	0.0	0.0	0.0	0.0	0.0	0.0	0.0	0.0	0.0	0.0	0.0	0.0	0.0	0.0	0.0
Thop1	50492	symbol	M. musculus	50492	M. musculus	0.0	0.0	0.0	0.0	0.0	0.0	0.0	0.0	0.0	0.0	0.0	0.0	0.0	0.0	0.0	0.0	0.0	0.0	0.0	0.0
Arhgdig	14570	symbol	M. musculus	14570	M. musculus	0.0	0.0	0.0	0.0	0.0	0.0	0.0	0.0	0.0	0.0	0.0	0.0	0.0	0.0	0.0	0.0	0.0	0.0	0.0	0.0
Gsg1l	269994	symbol	M. musculus	269994	M. musculus	0.0	0.0	0.0	0.0	0.0	0.0	0.0	0.0	0.0	0.0	1.0	0.0	0.0	0.0	0.0	0.0	0.0	0.0	0.0	0.0
Arhgap27os2	653029	symbol	M. musculus	653029	M. musculus	0.0	0.0	0.0	0.0	0.0	0.0	0.0	0.0	0.0	0.0	0.0	0.0	0.0	0.0	0.0	0.0	0.0	0.0	0.0	0.0
Dlk1	13386	symbol	M. musculus	13386	M. musculus	0.0	0.0	0.0	0.0	0.0	0.0	0.0	0.0	0.0	0.0	0.0	0.0	0.0	0.0	0.0	0.0	0.0	0.0	1.0	0.0
Sp3os	100503849	symbol	M. musculus	100503849	M. musculus	0.0	0.0	0.0	0.0	0.0	0.0	0.0	0.0	0.0	0.0	0.0	0.0	0.0	0.0	0.0	0.0	0.0	0.0	0.0	0.0
Arc	11838	symbol	M. musculus	11838	M. musculus	0.0	1.0	1.0	0.0	0.0	0.0	0.0	0.0	0.0	0.0	1.0	0.0	0.0	0.0	1.0	1.0	0.0	0.0	0.0	0.0
Sema6c	20360	symbol	M. musculus	20360	M. musculus	0.0	0.0	0.0	1.0	0.0	0.0	0.0	0.0	0.0	0.0	0.0	0.0	0.0	0.0	0.0	0.0	0.0	0.0	0.0	0.0
Fmod	14264	symbol	M. musculus	14264	M. musculus	0.0	0.0	0.0	0.0	0.0	1.0	0.0	0.0	0.0	0.0	0.0	0.0	0.0	0.0	0.0	0.0	0.0	0.0	0.0	0.0
Bod1	69556	symbol	M. musculus	69556	M. musculus	0.0	0.0	0.0	0.0	0.0	0.0	0.0	0.0	0.0	0.0	0.0	0.0	0.0	0.0	0.0	0.0	0.0	0.0	0.0	0.0
Nop53	68077	symbol	M. musculus	68077	M. musculus	0.0	0.0	0.0	0.0	0.0	0.0	0.0	0.0	0.0	0.0	0.0	0.0	0.0	0.0	0.0	0.0	0.0	0.0	0.0	0.0
Fry	320365	symbol	M. musculus	320365	M. musculus	0.0	0.0	0.0	0.0	0.0	0.0	0.0	0.0	0.0	0.0	0.0	0.0	0.0	0.0	0.0	0.0	0.0	0.0	0.0	0.0
1190005I06Rik	68918	symbol	M. musculus	68918	M. musculus	0.0	0.0	0.0	0.0	0.0	0.0	0.0	0.0	0.0	0.0	0.0	0.0	0.0	0.0	0.0	0.0	0.0	0.0	0.0	0.0
Upf1	19704	symbol	M. musculus	19704	M. musculus	0.0	0.0	0.0	0.0	0.0	0.0	0.0	0.0	0.0	0.0	0.0	0.0	0.0	0.0	0.0	0.0	0.0	0.0	0.0	0.0
Zcrb1	67197	symbol	M. musculus	67197	M. musculus	0.0	0.0	0.0	0.0	0.0	0.0	0.0	0.0	0.0	0.0	0.0	0.0	0.0	0.0	0.0	0.0	0.0	0.0	0.0	0.0
Sympk	68188	symbol	M. musculus	68188	M. musculus	0.0	0.0	0.0	0.0	0.0	0.0	0.0	0.0	0.0	0.0	0.0	0.0	0.0	0.0	0.0	0.0	0.0	0.0	0.0	1.0
Tmem191c	224019	symbol	M. musculus	224019	M. musculus	0.0	0.0	0.0	0.0	0.0	0.0	0.0	0.0	0.0	0.0	0.0	0.0	0.0	0.0	0.0	0.0	0.0	0.0	0.0	0.0
R3hdm4	109284	symbol	M. musculus	109284	M. musculus	0.0	0.0	0.0	0.0	0.0	0.0	0.0	0.0	0.0	0.0	0.0	0.0	0.0	0.0	0.0	0.0	0.0	0.0	0.0	0.0
Rgs9	19739	symbol	M. musculus	19739	M. musculus	0.0	1.0	1.0	0.0	0.0	0.0	0.0	1.0	0.0	0.0	1.0	0.0	0.0	0.0	0.0	0.0	0.0	0.0	0.0	0.0
H2-D1	14964	symbol	M. musculus	14964	M. musculus	0.0	0.0	0.0	0.0	0.0	0.0	0.0	0.0	0.0	0.0	0.0	0.0	0.0	0.0	0.0	0.0	0.0	0.0	0.0	0.0
Mrpl36	94066	symbol	M. musculus	94066	M. musculus	0.0	0.0	0.0	0.0	0.0	0.0	0.0	0.0	0.0	0.0	0.0	0.0	0.0	0.0	0.0	0.0	0.0	0.0	0.0	0.0
Adora2a	11540	symbol	M. musculus	11540	M. musculus	1.0	1.0	1.0	1.0	0.0	0.0	1.0	1.0	1.0	0.0	1.0	0.0	0.0	0.0	0.0	1.0	0.0	1.0	0.0	0.0
Csnk1g2	103236	symbol	M. musculus	103236	M. musculus	0.0	0.0	0.0	0.0	0.0	0.0	0.0	0.0	0.0	0.0	0.0	0.0	0.0	0.0	0.0	0.0	0.0	0.0	0.0	0.0
Rragb	245670	symbol	M. musculus	245670	M. musculus	0.0	0.0	0.0	0.0	0.0	0.0	0.0	0.0	0.0	0.0	0.0	0.0	0.0	0.0	0.0	0.0	0.0	0.0	0.0	0.0
Ctxn1	330695	symbol	M. musculus	330695	M. musculus	0.0	0.0	0.0	0.0	0.0	0.0	0.0	0.0	0.0	0.0	0.0	0.0	0.0	0.0	0.0	0.0	0.0	0.0	0.0	0.0
Cxcl14	57266	symbol	M. musculus	57266	M. musculus	0.0	0.0	0.0	0.0	0.0	0.0	0.0	0.0	0.0	0.0	0.0	0.0	0.0	0.0	0.0	0.0	0.0	0.0	0.0	0.0
Tmem158	72309	symbol	M. musculus	72309	M. musculus	0.0	0.0	0.0	0.0	0.0	0.0	0.0	0.0	0.0	0.0	0.0	0.0	0.0	0.0	0.0	0.0	0.0	0.0	0.0	0.0
Gadd45gip1	102060	symbol	M. musculus	102060	M. musculus	0.0	0.0	0.0	0.0	0.0	0.0	0.0	0.0	0.0	0.0	0.0	0.0	0.0	0.0	0.0	0.0	0.0	0.0	0.0	0.0
Scn1a	20265	symbol	M. musculus	20265	M. musculus	0.0	1.0	1.0	0.0	0.0	0.0	0.0	0.0	0.0	0.0	1.0	0.0	0.0	0.0	0.0	0.0	0.0	1.0	0.0	0.0
Tac2	21334	symbol	M. musculus	21334	M. musculus	0.0	0.0	0.0	0.0	0.0	0.0	0.0	1.0	0.0	0.0	0.0	0.0	0.0	0.0	0.0	0.0	0.0	1.0	0.0	0.0
Nap1l2	17954	symbol	M. musculus	17954	M. musculus	0.0	0.0	0.0	0.0	0.0	0.0	0.0	0.0	0.0	0.0	0.0	0.0	0.0	0.0	0.0	0.0	0.0	0.0	0.0	0.0
Gm30025	102631772	symbol	M. musculus	102631772	M. musculus	0.0	0.0	0.0	0.0	0.0	0.0	0.0	0.0	0.0	0.0	0.0	0.0	0.0	0.0	0.0	0.0	0.0	0.0	0.0	0.0
Cap1	12331	symbol	M. musculus	12331	M. musculus	0.0	0.0	0.0	0.0	0.0	0.0	0.0	0.0	0.0	0.0	0.0	0.0	0.0	0.0	0.0	0.0	0.0	0.0	0.0	0.0
Tsc22d3	14605	symbol	M. musculus	14605	M. musculus	0.0	0.0	0.0	0.0	0.0	0.0	0.0	0.0	0.0	0.0	0.0	0.0	0.0	0.0	0.0	0.0	0.0	0.0	1.0	0.0
Cyp2d22	56448	symbol	M. musculus	56448	M. musculus	0.0	0.0	0.0	0.0	0.0	0.0	0.0	0.0	0.0	0.0	0.0	0.0	0.0	0.0	0.0	0.0	0.0	0.0	0.0	0.0
Pdyn	18610	symbol	M. musculus	18610	M. musculus	1.0	0.0	1.0	0.0	0.0	0.0	0.0	1.0	0.0	0.0	0.0	0.0	0.0	0.0	0.0	0.0	0.0	0.0	0.0	0.0
Hist3h2ba	78303	gene_synonym	M. musculus	78303	M. musculus	0.0	0.0	1.0	0.0	0.0	0.0	0.0	0.0	0.0	0.0	0.0	0.0	0.0	0.0	0.0	0.0	0.0	0.0	0.0	0.0
Six3	20473	symbol	M. musculus	20473	M. musculus	0.0	1.0	0.0	0.0	0.0	0.0	0.0	0.0	0.0	0.0	0.0	0.0	1.0	0.0	0.0	0.0	0.0	0.0	0.0	0.0
H2-K1	14972	symbol	M. musculus	14972	M. musculus	0.0	0.0	0.0	0.0	0.0	0.0	0.0	0.0	0.0	0.0	0.0	0.0	0.0	0.0	0.0	0.0	0.0	0.0	0.0	0.0
Cdk5r2	12570	symbol	M. musculus	12570	M. musculus	0.0	0.0	0.0	0.0	0.0	0.0	0.0	0.0	0.0	0.0	0.0	0.0	1.0	0.0	0.0	0.0	0.0	0.0	0.0	0.0
Gbp4	17472	symbol	M. musculus	17472	M. musculus	0.0	0.0	0.0	0.0	0.0	0.0	0.0	0.0	0.0	0.0	0.0	0.0	0.0	0.0	0.0	0.0	0.0	0.0	0.0	0.0
Hbb-bt	101488143	symbol	M. musculus	101488143	M. musculus	0.0	0.0	0.0	0.0	0.0	0.0	0.0	0.0	0.0	0.0	0.0	0.0	0.0	0.0	0.0	0.0	0.0	0.0	0.0	0.0
Vars	22321	symbol	M. musculus	22321	M. musculus	0.0	0.0	0.0	0.0	0.0	0.0	0.0	0.0	0.0	0.0	0.0	0.0	0.0	0.0	0.0	0.0	0.0	0.0	0.0	0.0
Snrnp27	66618	symbol	M. musculus	66618	M. musculus	0.0	0.0	0.0	0.0	0.0	0.0	0.0	0.0	0.0	0.0	0.0	0.0	0.0	0.0	0.0	0.0	0.0	0.0	0.0	0.0
Fezf1	73191	symbol	M. musculus	73191	M. musculus	0.0	0.0	0.0	0.0	0.0	0.0	0.0	0.0	0.0	0.0	0.0	0.0	1.0	0.0	0.0	0.0	0.0	0.0	0.0	0.0
Gal	14419	symbol	M. musculus	14419	M. musculus	0.0	1.0	0.0	0.0	0.0	0.0	1.0	1.0	0.0	0.0	1.0	0.0	0.0	0.0	0.0	0.0	0.0	0.0	0.0	0.0
Plch2	269615	symbol	M. musculus	269615	M. musculus	0.0	0.0	0.0	0.0	0.0	0.0	0.0	0.0	0.0	0.0	0.0	0.0	0.0	0.0	0.0	0.0	0.0	0.0	0.0	0.0
Glrx5	73046	symbol	M. musculus	73046	M. musculus	0.0	0.0	0.0	0.0	0.0	0.0	0.0	0.0	0.0	0.0	0.0	0.0	0.0	0.0	0.0	0.0	0.0	0.0	0.0	0.0
Fnbp1	14269	symbol	M. musculus	14269	M. musculus	0.0	0.0	0.0	0.0	0.0	0.0	0.0	0.0	0.0	0.0	0.0	0.0	0.0	0.0	0.0	0.0	0.0	0.0	0.0	0.0
Sdhaf1	68332	symbol	M. musculus	68332	M. musculus	0.0	0.0	0.0	0.0	0.0	0.0	0.0	0.0	0.0	0.0	0.0	0.0	0.0	0.0	0.0	0.0	0.0	0.0	0.0	0.0
Malsu1	75593	symbol	M. musculus	75593	M. musculus	0.0	0.0	0.0	0.0	0.0	0.0	0.0	0.0	0.0	0.0	0.0	0.0	0.0	0.0	0.0	0.0	0.0	0.0	0.0	0.0
Gabrg3	14407	symbol	M. musculus	14407	M. musculus	1.0	0.0	0.0	0.0	0.0	0.0	0.0	1.0	0.0	1.0	0.0	0.0	0.0	0.0	0.0	0.0	0.0	0.0	0.0	0.0
Mapk15	332110	symbol	M. musculus	332110	M. musculus	0.0	0.0	0.0	1.0	0.0	0.0	0.0	0.0	0.0	0.0	0.0	0.0	0.0	1.0	0.0	0.0	0.0	0.0	0.0	1.0
Pgp	67078	symbol	M. musculus	67078	M. musculus	0.0	0.0	0.0	0.0	0.0	0.0	0.0	0.0	0.0	0.0	0.0	0.0	0.0	0.0	0.0	0.0	0.0	0.0	0.0	0.0
Cers1	93898	symbol	M. musculus	93898	M. musculus	0.0	1.0	0.0	0.0	0.0	0.0	0.0	0.0	0.0	0.0	0.0	0.0	1.0	0.0	0.0	0.0	0.0	0.0	0.0	0.0
Klf9	16601	symbol	M. musculus	16601	M. musculus	0.0	0.0	0.0	0.0	0.0	0.0	0.0	0.0	0.0	0.0	0.0	0.0	0.0	0.0	0.0	0.0	0.0	0.0	0.0	0.0
Tnk2	51789	symbol	M. musculus	51789	M. musculus	0.0	0.0	0.0	0.0	0.0	1.0	0.0	0.0	0.0	0.0	0.0	0.0	0.0	0.0	0.0	0.0	0.0	0.0	0.0	0.0
Sap30l	50724	symbol	M. musculus	50724	M. musculus	0.0	0.0	0.0	0.0	0.0	0.0	0.0	0.0	0.0	0.0	0.0	0.0	0.0	0.0	0.0	0.0	0.0	0.0	0.0	0.0
Fbxl15	68431	symbol	M. musculus	68431	M. musculus	0.0	0.0	0.0	0.0	0.0	0.0	0.0	0.0	0.0	0.0	0.0	0.0	0.0	0.0	0.0	0.0	0.0	0.0	0.0	0.0
Lgals3bp	19039	symbol	M. musculus	19039	M. musculus	0.0	0.0	0.0	0.0	0.0	0.0	0.0	0.0	0.0	0.0	0.0	0.0	0.0	0.0	0.0	0.0	0.0	0.0	0.0	0.0
Tspan17	74257	symbol	M. musculus	74257	M. musculus	0.0	0.0	0.0	0.0	1.0	0.0	0.0	0.0	0.0	0.0	0.0	0.0	0.0	0.0	0.0	0.0	0.0	0.0	0.0	0.0
Nol3	78688	symbol	M. musculus	78688	M. musculus	0.0	0.0	0.0	0.0	0.0	0.0	0.0	0.0	0.0	0.0	1.0	0.0	0.0	0.0	0.0	0.0	0.0	0.0	0.0	0.0
Gpr162	14788	symbol	M. musculus	14788	M. musculus	0.0	0.0	0.0	0.0	0.0	0.0	0.0	0.0	0.0	0.0	0.0	0.0	0.0	0.0	0.0	0.0	0.0	0.0	0.0	0.0
Adcy5	224129	symbol	M. musculus	224129	M. musculus	0.0	1.0	1.0	0.0	0.0	0.0	0.0	1.0	0.0	1.0	0.0	0.0	0.0	0.0	0.0	0.0	0.0	0.0	0.0	0.0
H2afv	77605	gene_synonym	M. musculus	77605	M. musculus	0.0	0.0	1.0	0.0	0.0	0.0	0.0	0.0	0.0	0.0	0.0	0.0	0.0	0.0	0.0	0.0	0.0	0.0	0.0	0.0
Fam219a	71901	symbol	M. musculus	71901	M. musculus	0.0	0.0	0.0	0.0	0.0	0.0	0.0	0.0	0.0	0.0	0.0	0.0	0.0	0.0	0.0	0.0	0.0	0.0	0.0	0.0
Grin2c	14813	symbol	M. musculus	14813	M. musculus	1.0	0.0	1.0	0.0	1.0	0.0	0.0	1.0	0.0	1.0	0.0	0.0	0.0	0.0	0.0	1.0	0.0	0.0	0.0	0.0
Dock4	238130	symbol	M. musculus	238130	M. musculus	0.0	0.0	0.0	0.0	0.0	0.0	0.0	0.0	0.0	0.0	0.0	0.0	0.0	0.0	0.0	0.0	0.0	1.0	0.0	0.0
Oxt	18429	symbol	M. musculus	18429	M. musculus	0.0	1.0	1.0	0.0	0.0	0.0	1.0	1.0	0.0	0.0	1.0	0.0	0.0	0.0	0.0	1.0	0.0	1.0	0.0	1.0
Zfp777	72306	symbol	M. musculus	72306	M. musculus	0.0	0.0	0.0	0.0	0.0	0.0	0.0	0.0	0.0	0.0	0.0	0.0	0.0	0.0	0.0	0.0	0.0	0.0	0.0	0.0
Ctxn3	629147	symbol	M. musculus	629147	M. musculus	0.0	0.0	0.0	0.0	0.0	0.0	0.0	0.0	0.0	0.0	0.0	0.0	0.0	0.0	0.0	0.0	0.0	0.0	0.0	0.0
Ppp2r3d	19054	symbol	M. musculus	19054	M. musculus	0.0	0.0	1.0	0.0	0.0	0.0	0.0	0.0	0.0	0.0	0.0	0.0	0.0	0.0	0.0	0.0	0.0	0.0	0.0	0.0
Nrtn	18188	symbol	M. musculus	18188	M. musculus	0.0	0.0	0.0	0.0	0.0	1.0	0.0	0.0	0.0	0.0	0.0	0.0	0.0	0.0	0.0	0.0	0.0	0.0	0.0	0.0
2310009B15Rik	69549	symbol	M. musculus	69549	M. musculus	0.0	0.0	0.0	0.0	0.0	0.0	0.0	0.0	0.0	0.0	0.0	0.0	0.0	0.0	0.0	0.0	0.0	0.0	0.0	0.0
Grasp	56149	gene_synonym	M. musculus	56149	M. musculus	0.0	0.0	0.0	0.0	0.0	0.0	0.0	0.0	0.0	0.0	0.0	0.0	0.0	0.0	0.0	0.0	0.0	0.0	0.0	0.0
S100a8	20201	symbol	M. musculus	20201	M. musculus	0.0	0.0	0.0	0.0	0.0	0.0	0.0	0.0	0.0	0.0	0.0	0.0	0.0	1.0	0.0	0.0	0.0	0.0	0.0	0.0
Bcl7c	12055	symbol	M. musculus	12055	M. musculus	0.0	0.0	0.0	0.0	0.0	0.0	0.0	0.0	0.0	0.0	0.0	0.0	0.0	0.0	0.0	0.0	0.0	0.0	0.0	0.0
C1d	57316	symbol	M. musculus	57316	M. musculus	0.0	0.0	0.0	0.0	0.0	0.0	0.0	0.0	0.0	0.0	0.0	0.0	0.0	0.0	0.0	0.0	0.0	0.0	0.0	0.0
Ier5l	72500	symbol	M. musculus	72500	M. musculus	0.0	0.0	0.0	0.0	0.0	0.0	0.0	0.0	0.0	0.0	0.0	0.0	0.0	0.0	0.0	0.0	0.0	0.0	0.0	0.0
Ccdc107	622404	symbol	M. musculus	622404	M. musculus	0.0	0.0	0.0	0.0	0.0	0.0	0.0	0.0	0.0	0.0	0.0	0.0	0.0	0.0	0.0	0.0	0.0	0.0	0.0	0.0
Gm14964	100008567	symbol	M. musculus	100008567	M. musculus	0.0	0.0	0.0	0.0	0.0	0.0	0.0	0.0	0.0	0.0	0.0	0.0	0.0	0.0	0.0	0.0	0.0	0.0	0.0	0.0
Egr1	13653	symbol	M. musculus	13653	M. musculus	0.0	1.0	1.0	0.0	0.0	1.0	0.0	0.0	0.0	0.0	0.0	0.0	0.0	0.0	1.0	1.0	0.0	0.0	0.0	0.0
Gtf2h4	14885	symbol	M. musculus	14885	M. musculus	0.0	0.0	0.0	0.0	0.0	0.0	0.0	0.0	0.0	0.0	0.0	0.0	0.0	0.0	0.0	0.0	0.0	0.0	0.0	0.0
Nanos3	244551	symbol	M. musculus	244551	M. musculus	0.0	0.0	0.0	0.0	0.0	0.0	0.0	0.0	0.0	0.0	0.0	0.0	0.0	0.0	0.0	0.0	0.0	0.0	0.0	0.0
Ttbk1	106763	symbol	M. musculus	106763	M. musculus	0.0	1.0	0.0	0.0	0.0	0.0	0.0	0.0	0.0	0.0	0.0	0.0	0.0	0.0	0.0	0.0	0.0	0.0	0.0	1.0
Shisa8	435145	symbol	M. musculus	435145	M. musculus	0.0	0.0	0.0	0.0	0.0	0.0	0.0	0.0	0.0	0.0	1.0	0.0	0.0	0.0	1.0	1.0	0.0	0.0	0.0	0.0
Nr2f6	13864	symbol	M. musculus	13864	M. musculus	0.0	1.0	0.0	0.0	0.0	0.0	0.0	1.0	0.0	0.0	0.0	0.0	0.0	0.0	0.0	0.0	0.0	0.0	0.0	0.0
Cpne5	240058	symbol	M. musculus	240058	M. musculus	0.0	0.0	0.0	0.0	0.0	0.0	0.0	0.0	0.0	0.0	0.0	0.0	0.0	0.0	0.0	0.0	0.0	0.0	0.0	0.0
Tmem238	664968	symbol	M. musculus	664968	M. musculus	0.0	0.0	0.0	0.0	0.0	0.0	0.0	0.0	0.0	0.0	0.0	0.0	0.0	0.0	0.0	0.0	0.0	0.0	0.0	0.0
S100a9	20202	symbol	M. musculus	20202	M. musculus	0.0	0.0	0.0	0.0	0.0	0.0	0.0	0.0	0.0	0.0	0.0	0.0	0.0	1.0	0.0	0.0	0.0	0.0	0.0	0.0
Nr4a1	15370	symbol	M. musculus	15370	M. musculus	1.0	0.0	1.0	0.0	0.0	1.0	0.0	0.0	0.0	0.0	0.0	0.0	0.0	0.0	0.0	0.0	0.0	0.0	0.0	0.0
Otud7a	170711	symbol	M. musculus	170711	M. musculus	0.0	0.0	0.0	0.0	0.0	0.0	0.0	0.0	0.0	0.0	0.0	0.0	0.0	0.0	0.0	0.0	0.0	0.0	0.0	0.0
Cic	71722	symbol	M. musculus	71722	M. musculus	0.0	1.0	0.0	0.0	0.0	0.0	1.0	0.0	0.0	0.0	0.0	0.0	1.0	0.0	0.0	0.0	0.0	0.0	0.0	0.0
Tgfb1	21803	symbol	M. musculus	21803	M. musculus	0.0	1.0	0.0	1.0	0.0	1.0	0.0	0.0	0.0	0.0	1.0	0.0	1.0	0.0	0.0	0.0	1.0	1.0	1.0	1.0
Oxld1	66431	symbol	M. musculus	66431	M. musculus	0.0	0.0	0.0	0.0	0.0	0.0	0.0	0.0	0.0	0.0	0.0	0.0	0.0	0.0	0.0	0.0	0.0	0.0	0.0	0.0
Shank1	243961	symbol	M. musculus	243961	M. musculus	0.0	1.0	1.0	0.0	1.0	0.0	1.0	0.0	0.0	1.0	1.0	0.0	0.0	0.0	1.0	1.0	0.0	0.0	0.0	0.0
Mier2	70427	symbol	M. musculus	70427	M. musculus	0.0	0.0	0.0	0.0	0.0	0.0	0.0	0.0	0.0	0.0	0.0	0.0	0.0	0.0	0.0	0.0	0.0	0.0	0.0	0.0
Nupr1l	69034	symbol	M. musculus	69034	M. musculus	0.0	0.0	0.0	0.0	0.0	0.0	0.0	0.0	0.0	0.0	0.0	0.0	0.0	0.0	0.0	0.0	0.0	0.0	0.0	0.0
Zfp467	68910	symbol	M. musculus	68910	M. musculus	0.0	0.0	0.0	0.0	0.0	0.0	0.0	0.0	0.0	0.0	0.0	0.0	0.0	0.0	0.0	0.0	0.0	0.0	0.0	0.0
Otp	18420	symbol	M. musculus	18420	M. musculus	0.0	0.0	0.0	0.0	0.0	0.0	0.0	0.0	0.0	0.0	0.0	0.0	1.0	0.0	0.0	0.0	0.0	0.0	0.0	0.0
Drd2	13489	symbol	M. musculus	13489	M. musculus	1.0	1.0	1.0	1.0	0.0	0.0	1.0	1.0	0.0	0.0	1.0	0.0	1.0	0.0	1.0	1.0	0.0	1.0	0.0	0.0
Slit1	20562	symbol	M. musculus	20562	M. musculus	0.0	0.0	0.0	1.0	0.0	0.0	0.0	0.0	0.0	0.0	0.0	0.0	1.0	0.0	0.0	0.0	0.0	0.0	0.0	0.0
Gm3764	100042277	symbol	M. musculus	100042277	M. musculus	0.0	0.0	0.0	0.0	0.0	0.0	0.0	0.0	0.0	0.0	0.0	0.0	0.0	0.0	0.0	0.0	0.0	0.0	0.0	0.0
Gucy1a1	60596	symbol	M. musculus	60596	M. musculus	1.0	0.0	0.0	0.0	0.0	0.0	0.0	0.0	0.0	1.0	0.0	0.0	0.0	0.0	0.0	0.0	0.0	1.0	0.0	0.0
Cdc42bpb	217866	symbol	M. musculus	217866	M. musculus	0.0	0.0	0.0	0.0	0.0	0.0	0.0	0.0	0.0	0.0	0.0	0.0	0.0	0.0	0.0	0.0	0.0	0.0	0.0	0.0
Lin7b	22342	symbol	M. musculus	22342	M. musculus	1.0	0.0	0.0	0.0	1.0	0.0	0.0	0.0	0.0	1.0	0.0	0.0	0.0	0.0	0.0	0.0	0.0	0.0	0.0	0.0
Lmtk3	381983	symbol	M. musculus	381983	M. musculus	0.0	0.0	0.0	0.0	0.0	0.0	0.0	0.0	0.0	0.0	0.0	0.0	0.0	0.0	0.0	0.0	0.0	0.0	0.0	0.0
Znhit2	29805	symbol	M. musculus	29805	M. musculus	0.0	0.0	0.0	0.0	0.0	0.0	0.0	0.0	0.0	0.0	0.0	0.0	0.0	0.0	0.0	0.0	0.0	0.0	0.0	0.0
Fam171a2	217219	symbol	M. musculus	217219	M. musculus	0.0	0.0	0.0	0.0	0.0	0.0	0.0	0.0	0.0	0.0	0.0	0.0	0.0	0.0	0.0	0.0	0.0	0.0	0.0	0.0
Ppp1r35	69871	symbol	M. musculus	69871	M. musculus	0.0	0.0	0.0	0.0	0.0	0.0	0.0	0.0	0.0	0.0	0.0	0.0	0.0	0.0	0.0	0.0	0.0	0.0	0.0	1.0
Tm2d1	94043	symbol	M. musculus	94043	M. musculus	0.0	0.0	0.0	0.0	0.0	0.0	0.0	0.0	0.0	0.0	0.0	0.0	0.0	0.0	0.0	0.0	0.0	0.0	0.0	0.0
Map3k10	269881	symbol	M. musculus	269881	M. musculus	0.0	0.0	0.0	0.0	0.0	0.0	0.0	0.0	0.0	0.0	0.0	0.0	0.0	0.0	0.0	0.0	0.0	0.0	0.0	0.0
Ccdc85c	668158	symbol	M. musculus	668158	M. musculus	0.0	0.0	0.0	0.0	0.0	0.0	0.0	0.0	0.0	0.0	0.0	0.0	1.0	0.0	0.0	0.0	0.0	0.0	0.0	0.0
Rprml	104582	symbol	M. musculus	104582	M. musculus	0.0	0.0	0.0	0.0	0.0	0.0	0.0	0.0	0.0	0.0	0.0	0.0	0.0	0.0	0.0	0.0	0.0	0.0	0.0	0.0
Gm5914	546100	symbol	M. musculus	546100	M. musculus	0.0	0.0	0.0	0.0	0.0	0.0	0.0	0.0	0.0	0.0	0.0	0.0	0.0	0.0	0.0	0.0	0.0	0.0	0.0	0.0
Lrfn3	233067	symbol	M. musculus	233067	M. musculus	0.0	0.0	0.0	0.0	0.0	0.0	0.0	0.0	0.0	1.0	0.0	0.0	0.0	0.0	0.0	1.0	0.0	0.0	0.0	0.0
Wfs1	22393	symbol	M. musculus	22393	M. musculus	0.0	0.0	0.0	0.0	0.0	0.0	0.0	0.0	0.0	0.0	1.0	0.0	0.0	0.0	0.0	0.0	0.0	0.0	0.0	0.0
Gpr88	64378	symbol	M. musculus	64378	M. musculus	0.0	1.0	1.0	0.0	0.0	0.0	0.0	0.0	0.0	0.0	0.0	0.0	0.0	0.0	0.0	0.0	0.0	0.0	0.0	0.0
Cdh22	104010	symbol	M. musculus	104010	M. musculus	0.0	0.0	0.0	0.0	0.0	0.0	0.0	0.0	0.0	0.0	0.0	0.0	0.0	0.0	0.0	0.0	0.0	0.0	0.0	0.0
Clasrp	53609	symbol	M. musculus	53609	M. musculus	0.0	0.0	0.0	0.0	0.0	0.0	0.0	0.0	0.0	0.0	0.0	0.0	0.0	0.0	0.0	0.0	0.0	0.0	0.0	0.0
Gas2l1	78926	symbol	M. musculus	78926	M. musculus	0.0	0.0	0.0	0.0	0.0	0.0	0.0	0.0	0.0	0.0	0.0	0.0	0.0	0.0	0.0	0.0	0.0	0.0	0.0	0.0
Nfib	18028	symbol	M. musculus	18028	M. musculus	0.0	0.0	0.0	0.0	0.0	0.0	0.0	0.0	0.0	0.0	0.0	0.0	1.0	0.0	0.0	0.0	0.0	0.0	0.0	1.0
Rab15	104886	symbol	M. musculus	104886	M. musculus	0.0	0.0	0.0	0.0	1.0	0.0	0.0	0.0	0.0	0.0	0.0	0.0	0.0	0.0	0.0	0.0	0.0	0.0	0.0	0.0
Ddx49	234374	symbol	M. musculus	234374	M. musculus	0.0	0.0	0.0	0.0	0.0	0.0	0.0	0.0	0.0	0.0	0.0	0.0	0.0	0.0	0.0	0.0	0.0	0.0	0.0	0.0
Mthfd2l	665563	symbol	M. musculus	665563	M. musculus	0.0	0.0	0.0	0.0	0.0	0.0	0.0	0.0	0.0	0.0	0.0	0.0	0.0	0.0	0.0	0.0	0.0	0.0	0.0	0.0
Ddn	13199	symbol	M. musculus	13199	M. musculus	0.0	0.0	0.0	0.0	0.0	0.0	0.0	0.0	0.0	0.0	0.0	0.0	0.0	0.0	0.0	0.0	0.0	0.0	0.0	0.0
Igfn1	226438	symbol	M. musculus	226438	M. musculus	0.0	0.0	0.0	0.0	0.0	0.0	0.0	0.0	0.0	0.0	0.0	0.0	0.0	0.0	0.0	0.0	0.0	0.0	0.0	0.0
Epha4	13838	symbol	M. musculus	13838	M. musculus	0.0	1.0	1.0	1.0	0.0	1.0	0.0	0.0	0.0	0.0	0.0	0.0	0.0	0.0	0.0	1.0	0.0	0.0	0.0	1.0
Pcdh17	219228	symbol	M. musculus	219228	M. musculus	0.0	1.0	1.0	0.0	0.0	0.0	0.0	0.0	0.0	0.0	0.0	0.0	0.0	0.0	0.0	1.0	0.0	0.0	0.0	0.0
Egr4	13656	symbol	M. musculus	13656	M. musculus	0.0	0.0	0.0	0.0	0.0	0.0	0.0	0.0	0.0	0.0	0.0	0.0	0.0	0.0	0.0	0.0	0.0	0.0	0.0	0.0
Lor	16939	symbol	M. musculus	16939	M. musculus	0.0	0.0	0.0	0.0	0.0	0.0	0.0	0.0	0.0	0.0	0.0	0.0	0.0	0.0	0.0	0.0	0.0	0.0	0.0	0.0
Cst7	13011	symbol	M. musculus	13011	M. musculus	0.0	0.0	0.0	0.0	0.0	0.0	0.0	0.0	0.0	0.0	0.0	0.0	0.0	0.0	0.0	0.0	0.0	0.0	0.0	0.0
Sox8	20681	symbol	M. musculus	20681	M. musculus	0.0	0.0	0.0	0.0	0.0	0.0	0.0	0.0	0.0	0.0	0.0	0.0	0.0	0.0	0.0	0.0	0.0	0.0	0.0	0.0
Ltbp4	108075	symbol	M. musculus	108075	M. musculus	0.0	0.0	0.0	0.0	0.0	1.0	0.0	0.0	0.0	0.0	0.0	0.0	0.0	0.0	0.0	0.0	1.0	0.0	0.0	0.0
Id1	15901	symbol	M. musculus	15901	M. musculus	0.0	0.0	0.0	0.0	0.0	1.0	0.0	0.0	0.0	0.0	0.0	0.0	0.0	0.0	0.0	0.0	0.0	0.0	0.0	1.0
Ank1	11733	symbol	M. musculus	11733	M. musculus	0.0	0.0	0.0	0.0	1.0	0.0	0.0	0.0	0.0	0.0	0.0	0.0	0.0	0.0	0.0	0.0	0.0	0.0	0.0	0.0
Sema6b	20359	symbol	M. musculus	20359	M. musculus	0.0	0.0	0.0	1.0	0.0	0.0	0.0	0.0	0.0	0.0	0.0	0.0	1.0	0.0	0.0	0.0	0.0	0.0	0.0	0.0
Igkc	16071	symbol	M. musculus	16071	M. musculus	0.0	0.0	0.0	0.0	0.0	0.0	0.0	0.0	0.0	0.0	0.0	0.0	0.0	0.0	0.0	0.0	0.0	0.0	0.0	0.0
Rasd2	75141	symbol	M. musculus	75141	M. musculus	1.0	1.0	1.0	0.0	0.0	0.0	0.0	0.0	1.0	0.0	0.0	0.0	0.0	0.0	0.0	0.0	0.0	0.0	0.0	0.0
Agpat4	68262	symbol	M. musculus	68262	M. musculus	0.0	0.0	0.0	0.0	0.0	0.0	0.0	0.0	0.0	0.0	0.0	0.0	0.0	0.0	0.0	0.0	0.0	0.0	0.0	0.0
Camk1	52163	symbol	M. musculus	52163	M. musculus	0.0	0.0	0.0	0.0	0.0	0.0	0.0	0.0	0.0	1.0	0.0	1.0	0.0	0.0	0.0	1.0	0.0	0.0	0.0	1.0
Zfp574	232976	symbol	M. musculus	232976	M. musculus	0.0	0.0	0.0	0.0	0.0	0.0	0.0	0.0	0.0	0.0	0.0	0.0	0.0	0.0	0.0	0.0	0.0	0.0	0.0	0.0
Tenm2	23964	symbol	M. musculus	23964	M. musculus	1.0	0.0	0.0	0.0	0.0	0.0	0.0	0.0	0.0	0.0	0.0	0.0	0.0	0.0	0.0	0.0	0.0	0.0	0.0	0.0
Mzf1	109889	symbol	M. musculus	109889	M. musculus	0.0	0.0	0.0	0.0	0.0	0.0	0.0	0.0	0.0	0.0	0.0	0.0	0.0	0.0	0.0	0.0	0.0	0.0	0.0	0.0
Tbcc	72726	symbol	M. musculus	72726	M. musculus	0.0	0.0	0.0	0.0	0.0	0.0	0.0	0.0	0.0	0.0	0.0	0.0	0.0	0.0	0.0	0.0	0.0	0.0	0.0	0.0
Ydjc	69101	symbol	M. musculus	69101	M. musculus	0.0	0.0	0.0	0.0	0.0	0.0	0.0	0.0	0.0	0.0	0.0	0.0	0.0	0.0	0.0	0.0	0.0	0.0	0.0	0.0
Zmat4	320158	symbol	M. musculus	320158	M. musculus	0.0	0.0	0.0	0.0	0.0	0.0	0.0	0.0	0.0	0.0	0.0	0.0	0.0	0.0	0.0	0.0	0.0	0.0	0.0	0.0
Abracl	73112	symbol	M. musculus	73112	M. musculus	0.0	0.0	0.0	0.0	0.0	0.0	0.0	0.0	0.0	0.0	0.0	0.0	0.0	0.0	0.0	0.0	0.0	0.0	0.0	0.0
Fut9	14348	symbol	M. musculus	14348	M. musculus	0.0	0.0	0.0	0.0	0.0	0.0	0.0	0.0	0.0	0.0	0.0	0.0	0.0	0.0	0.0	0.0	0.0	0.0	0.0	0.0
Med16	216154	symbol	M. musculus	216154	M. musculus	0.0	0.0	0.0	0.0	0.0	0.0	0.0	0.0	0.0	0.0	0.0	0.0	0.0	0.0	0.0	0.0	0.0	0.0	0.0	0.0
Cyp26b1	232174	symbol	M. musculus	232174	M. musculus	0.0	0.0	0.0	0.0	0.0	0.0	0.0	0.0	0.0	0.0	0.0	0.0	0.0	0.0	0.0	0.0	0.0	0.0	0.0	0.0
Gng7	14708	symbol	M. musculus	14708	M. musculus	0.0	1.0	1.0	0.0	0.0	1.0	0.0	0.0	0.0	1.0	0.0	0.0	0.0	0.0	0.0	0.0	0.0	0.0	0.0	0.0
Nova2	384569	symbol	M. musculus	384569	M. musculus	0.0	0.0	0.0	0.0	0.0	0.0	0.0	0.0	0.0	0.0	0.0	0.0	0.0	0.0	0.0	0.0	0.0	0.0	0.0	0.0
H2-Q7	15018	symbol	M. musculus	15018	M. musculus	0.0	0.0	0.0	0.0	0.0	0.0	0.0	0.0	0.0	0.0	0.0	0.0	0.0	0.0	0.0	0.0	0.0	0.0	0.0	0.0
Zfp575	101544	symbol	M. musculus	101544	M. musculus	0.0	0.0	0.0	0.0	0.0	0.0	0.0	0.0	0.0	0.0	0.0	0.0	0.0	0.0	0.0	0.0	0.0	0.0	0.0	0.0
Zfp579	68490	symbol	M. musculus	68490	M. musculus	0.0	0.0	0.0	0.0	0.0	0.0	0.0	0.0	0.0	0.0	0.0	0.0	0.0	0.0	0.0	0.0	0.0	0.0	0.0	0.0
Ghrh	14601	symbol	M. musculus	14601	M. musculus	0.0	1.0	0.0	0.0	0.0	0.0	0.0	1.0	0.0	0.0	0.0	0.0	1.0	0.0	0.0	0.0	0.0	0.0	0.0	0.0
Rasl10a	75668	symbol	M. musculus	75668	M. musculus	0.0	0.0	0.0	0.0	0.0	0.0	0.0	0.0	0.0	0.0	0.0	0.0	0.0	0.0	0.0	0.0	0.0	0.0	0.0	0.0
Rab11fip5	52055	symbol	M. musculus	52055	M. musculus	0.0	0.0	0.0	0.0	0.0	0.0	0.0	0.0	0.0	0.0	0.0	0.0	0.0	0.0	0.0	0.0	0.0	0.0	0.0	0.0
Fcho1	74015	symbol	M. musculus	74015	M. musculus	0.0	0.0	0.0	0.0	0.0	0.0	0.0	0.0	0.0	0.0	0.0	0.0	0.0	0.0	0.0	0.0	0.0	0.0	0.0	0.0
Gm27032	118568482	symbol	M. musculus	118568482	M. musculus	0.0	0.0	0.0	0.0	0.0	0.0	0.0	0.0	0.0	0.0	0.0	0.0	0.0	0.0	0.0	0.0	0.0	0.0	0.0	0.0
Tmem145	330485	symbol	M. musculus	330485	M. musculus	0.0	0.0	0.0	0.0	0.0	0.0	0.0	0.0	0.0	0.0	0.0	0.0	0.0	0.0	0.0	0.0	0.0	0.0	0.0	0.0
Spi1	20375	symbol	M. musculus	20375	M. musculus	0.0	0.0	0.0	0.0	0.0	1.0	0.0	0.0	0.0	0.0	0.0	0.0	0.0	0.0	0.0	0.0	0.0	0.0	0.0	0.0
Dazap1	70248	symbol	M. musculus	70248	M. musculus	0.0	0.0	0.0	0.0	0.0	0.0	0.0	0.0	0.0	0.0	0.0	0.0	0.0	0.0	0.0	0.0	0.0	0.0	0.0	0.0
Gm42517	115490131	symbol	M. musculus	115490131	M. musculus	0.0	0.0	0.0	0.0	0.0	0.0	0.0	0.0	0.0	0.0	0.0	0.0	0.0	0.0	0.0	0.0	0.0	0.0	0.0	0.0
Ifitm2	80876	symbol	M. musculus	80876	M. musculus	0.0	0.0	0.0	0.0	0.0	0.0	0.0	0.0	0.0	0.0	0.0	0.0	0.0	0.0	0.0	0.0	0.0	0.0	0.0	0.0
Plk5	216166	symbol	M. musculus	216166	M. musculus	0.0	0.0	0.0	0.0	0.0	1.0	0.0	0.0	0.0	0.0	0.0	0.0	0.0	0.0	0.0	0.0	0.0	0.0	0.0	0.0
Tmem240	381582	symbol	M. musculus	381582	M. musculus	0.0	0.0	0.0	0.0	0.0	0.0	0.0	0.0	0.0	0.0	0.0	0.0	0.0	0.0	0.0	0.0	0.0	0.0	0.0	0.0
Scrib	105782	symbol	M. musculus	105782	M. musculus	1.0	0.0	0.0	0.0	1.0	0.0	0.0	0.0	0.0	0.0	0.0	0.0	1.0	0.0	0.0	0.0	0.0	0.0	0.0	0.0
H2afx	15270	gene_synonym	M. musculus	15270	M. musculus	0.0	1.0	1.0	0.0	0.0	0.0	0.0	0.0	0.0	0.0	0.0	0.0	0.0	0.0	0.0	0.0	0.0	0.0	0.0	0.0
Deaf1	54006	symbol	M. musculus	54006	M. musculus	0.0	1.0	0.0	0.0	0.0	0.0	0.0	0.0	0.0	0.0	0.0	0.0	0.0	0.0	0.0	0.0	0.0	0.0	0.0	0.0
Kiss1r	114229	symbol	M. musculus	114229	M. musculus	0.0	0.0	0.0	1.0	0.0	0.0	0.0	1.0	0.0	0.0	0.0	0.0	0.0	0.0	0.0	1.0	0.0	0.0	0.0	1.0
Scgb3a1	68662	symbol	M. musculus	68662	M. musculus	0.0	0.0	0.0	0.0	0.0	0.0	0.0	0.0	0.0	0.0	0.0	1.0	0.0	0.0	0.0	0.0	0.0	0.0	0.0	0.0
Brsk1	381979	symbol	M. musculus	381979	M. musculus	1.0	1.0	0.0	0.0	0.0	0.0	0.0	0.0	0.0	0.0	0.0	0.0	0.0	0.0	0.0	1.0	0.0	0.0	0.0	0.0
Spink8	78709	symbol	M. musculus	78709	M. musculus	0.0	0.0	0.0	0.0	0.0	0.0	0.0	0.0	0.0	0.0	0.0	0.0	0.0	0.0	0.0	0.0	0.0	0.0	0.0	0.0
Zfpl1	81909	symbol	M. musculus	81909	M. musculus	0.0	0.0	0.0	0.0	0.0	0.0	0.0	0.0	0.0	0.0	0.0	0.0	0.0	0.0	0.0	0.0	0.0	0.0	0.0	0.0
Fos	14281	symbol	M. musculus	14281	M. musculus	0.0	0.0	1.0	0.0	0.0	1.0	0.0	0.0	0.0	1.0	0.0	0.0	0.0	1.0	0.0	0.0	0.0	0.0	1.0	0.0
Irgm2	54396	symbol	M. musculus	54396	M. musculus	0.0	0.0	0.0	0.0	0.0	0.0	0.0	0.0	0.0	0.0	0.0	0.0	0.0	0.0	0.0	0.0	0.0	0.0	0.0	0.0
Cldn5	12741	symbol	M. musculus	12741	M. musculus	0.0	0.0	0.0	1.0	0.0	1.0	0.0	0.0	0.0	0.0	0.0	0.0	0.0	0.0	0.0	0.0	0.0	1.0	0.0	1.0
Dmpk	13400	symbol	M. musculus	13400	M. musculus	0.0	0.0	0.0	0.0	0.0	0.0	0.0	0.0	0.0	0.0	1.0	0.0	0.0	0.0	0.0	1.0	0.0	0.0	0.0	0.0
Itgad	381924	symbol	M. musculus	381924	M. musculus	0.0	0.0	0.0	0.0	0.0	0.0	0.0	0.0	0.0	0.0	0.0	0.0	0.0	0.0	0.0	0.0	0.0	0.0	0.0	0.0
Fam89b	17826	symbol	M. musculus	17826	M. musculus	0.0	0.0	0.0	0.0	0.0	0.0	0.0	0.0	0.0	0.0	0.0	0.0	0.0	0.0	0.0	0.0	0.0	0.0	0.0	0.0
Susd2	71733	symbol	M. musculus	71733	M. musculus	0.0	0.0	0.0	0.0	0.0	0.0	0.0	0.0	0.0	0.0	0.0	0.0	0.0	0.0	0.0	0.0	0.0	0.0	0.0	0.0
Rps19bp1	66538	symbol	M. musculus	66538	M. musculus	0.0	0.0	0.0	0.0	0.0	0.0	0.0	0.0	0.0	0.0	0.0	0.0	0.0	0.0	0.0	0.0	0.0	0.0	0.0	0.0
Rras	20130	symbol	M. musculus	20130	M. musculus	0.0	0.0	1.0	1.0	0.0	0.0	0.0	0.0	0.0	0.0	0.0	0.0	1.0	0.0	0.0	0.0	0.0	0.0	0.0	0.0
Ankrd9	74251	symbol	M. musculus	74251	M. musculus	0.0	0.0	0.0	0.0	0.0	0.0	0.0	0.0	0.0	0.0	0.0	0.0	0.0	0.0	0.0	0.0	0.0	0.0	0.0	0.0
Cartpt	27220	symbol	M. musculus	27220	M. musculus	1.0	1.0	1.0	0.0	0.0	0.0	1.0	1.0	0.0	0.0	0.0	0.0	0.0	0.0	0.0	0.0	0.0	1.0	0.0	0.0
Gm21887	170942	gene_synonym	M. musculus	170942	M. musculus	0.0	0.0	0.0	1.0	0.0	0.0	0.0	0.0	0.0	0.0	0.0	0.0	0.0	0.0	0.0	0.0	0.0	0.0	0.0	0.0
Oasl2	23962	symbol	M. musculus	23962	M. musculus	0.0	0.0	0.0	0.0	0.0	0.0	0.0	0.0	0.0	0.0	0.0	0.0	0.0	0.0	0.0	0.0	0.0	0.0	0.0	0.0
Hlf	217082	symbol	M. musculus	217082	M. musculus	0.0	0.0	0.0	0.0	0.0	0.0	0.0	0.0	0.0	0.0	0.0	0.0	0.0	0.0	0.0	0.0	0.0	0.0	0.0	0.0
Grrp1	72690	gene_synonym	M. musculus	72690	M. musculus	0.0	0.0	0.0	0.0	0.0	0.0	0.0	0.0	0.0	0.0	0.0	0.0	0.0	0.0	0.0	0.0	0.0	0.0	0.0	0.0
1700003F12Rik	75480	symbol	M. musculus	75480	M. musculus	0.0	0.0	0.0	0.0	0.0	0.0	0.0	0.0	0.0	0.0	0.0	0.0	0.0	0.0	0.0	0.0	0.0	0.0	0.0	0.0
Kcnt1	227632	symbol	M. musculus	227632	M. musculus	0.0	0.0	0.0	0.0	0.0	0.0	0.0	0.0	0.0	0.0	0.0	0.0	0.0	0.0	0.0	0.0	0.0	0.0	0.0	0.0
Emc8	18117	symbol	M. musculus	18117	M. musculus	0.0	0.0	0.0	0.0	0.0	0.0	0.0	0.0	0.0	0.0	0.0	0.0	0.0	0.0	0.0	0.0	0.0	0.0	0.0	0.0
Rab4b	19342	symbol	M. musculus	19342	M. musculus	0.0	0.0	0.0	0.0	0.0	0.0	0.0	0.0	0.0	0.0	0.0	0.0	0.0	0.0	0.0	0.0	0.0	0.0	0.0	0.0
Fdx1	14148	symbol	M. musculus	14148	M. musculus	0.0	0.0	0.0	0.0	0.0	0.0	0.0	0.0	0.0	0.0	0.0	0.0	0.0	0.0	0.0	0.0	0.0	0.0	0.0	0.0
Ppp1r14b	18938	symbol	M. musculus	18938	M. musculus	0.0	0.0	0.0	0.0	0.0	0.0	0.0	0.0	0.0	0.0	0.0	0.0	0.0	0.0	0.0	0.0	0.0	0.0	0.0	0.0
Shf	435684	symbol	M. musculus	435684	M. musculus	0.0	0.0	0.0	0.0	0.0	0.0	0.0	0.0	0.0	0.0	0.0	0.0	0.0	0.0	0.0	0.0	0.0	0.0	0.0	0.0
Grb14	50915	symbol	M. musculus	50915	M. musculus	0.0	0.0	0.0	0.0	0.0	1.0	0.0	0.0	0.0	0.0	0.0	0.0	0.0	0.0	0.0	0.0	0.0	0.0	0.0	0.0
Amn	93835	symbol	M. musculus	93835	M. musculus	0.0	0.0	0.0	0.0	1.0	0.0	0.0	0.0	0.0	0.0	0.0	0.0	0.0	0.0	0.0	0.0	0.0	0.0	0.0	0.0
Bcorl1	320376	symbol	M. musculus	320376	M. musculus	0.0	0.0	0.0	0.0	0.0	0.0	0.0	0.0	0.0	0.0	0.0	0.0	0.0	0.0	0.0	0.0	0.0	0.0	0.0	0.0
Crym	12971	symbol	M. musculus	12971	M. musculus	0.0	0.0	0.0	0.0	0.0	0.0	0.0	0.0	0.0	0.0	0.0	0.0	0.0	0.0	0.0	0.0	0.0	0.0	0.0	0.0
Snhg9	73474	symbol	M. musculus	73474	M. musculus	0.0	0.0	0.0	0.0	0.0	0.0	0.0	0.0	0.0	0.0	0.0	0.0	0.0	0.0	0.0	0.0	0.0	0.0	0.0	0.0
Pcdh20	219257	symbol	M. musculus	219257	M. musculus	0.0	0.0	0.0	0.0	0.0	0.0	0.0	0.0	0.0	0.0	0.0	0.0	0.0	0.0	0.0	0.0	0.0	0.0	0.0	0.0
Grm3	108069	symbol	M. musculus	108069	M. musculus	1.0	0.0	1.0	0.0	0.0	0.0	0.0	1.0	0.0	1.0	0.0	0.0	0.0	0.0	0.0	1.0	0.0	0.0	0.0	0.0
4930524J08Rik	75129	symbol	M. musculus	75129	M. musculus	0.0	0.0	0.0	0.0	0.0	0.0	0.0	0.0	0.0	0.0	0.0	0.0	0.0	0.0	0.0	0.0	0.0	0.0	0.0	0.0
Dcn	13179	symbol	M. musculus	13179	M. musculus	0.0	0.0	0.0	1.0	0.0	1.0	0.0	0.0	0.0	0.0	0.0	0.0	0.0	0.0	0.0	0.0	0.0	0.0	0.0	0.0
Rbm4b	66704	symbol	M. musculus	66704	M. musculus	0.0	1.0	0.0	0.0	0.0	0.0	0.0	1.0	0.0	0.0	0.0	0.0	0.0	0.0	0.0	0.0	0.0	0.0	0.0	0.0
Errfi1	74155	symbol	M. musculus	74155	M. musculus	0.0	0.0	0.0	0.0	0.0	0.0	0.0	0.0	0.0	0.0	1.0	0.0	0.0	0.0	0.0	0.0	0.0	0.0	0.0	0.0
Btbd17	72014	symbol	M. musculus	72014	M. musculus	0.0	0.0	0.0	0.0	0.0	0.0	0.0	0.0	0.0	0.0	0.0	0.0	0.0	0.0	0.0	0.0	0.0	0.0	0.0	0.0
Gal3st1	53897	symbol	M. musculus	53897	M. musculus	0.0	0.0	0.0	0.0	0.0	0.0	0.0	0.0	0.0	0.0	0.0	0.0	0.0	0.0	0.0	0.0	0.0	0.0	0.0	0.0
Tgtp1	21822	symbol	M. musculus	21822	M. musculus	0.0	0.0	0.0	0.0	0.0	0.0	0.0	0.0	0.0	0.0	0.0	0.0	0.0	0.0	0.0	0.0	0.0	0.0	0.0	0.0
Prrt3	210673	symbol	M. musculus	210673	M. musculus	0.0	0.0	0.0	0.0	0.0	0.0	0.0	0.0	0.0	0.0	0.0	0.0	0.0	0.0	0.0	0.0	0.0	0.0	0.0	0.0
Mpv17l2	234384	symbol	M. musculus	234384	M. musculus	0.0	0.0	0.0	0.0	0.0	0.0	0.0	0.0	0.0	0.0	0.0	0.0	0.0	0.0	0.0	0.0	0.0	0.0	0.0	0.0
Zfp358	140482	symbol	M. musculus	140482	M. musculus	0.0	0.0	0.0	0.0	0.0	0.0	0.0	0.0	0.0	0.0	0.0	0.0	0.0	0.0	0.0	0.0	0.0	0.0	0.0	0.0
Speg	11790	symbol	M. musculus	11790	M. musculus	0.0	0.0	0.0	0.0	0.0	0.0	0.0	0.0	0.0	0.0	0.0	0.0	0.0	0.0	0.0	0.0	0.0	0.0	0.0	0.0
Pitx2	18741	symbol	M. musculus	18741	M. musculus	0.0	0.0	0.0	0.0	0.0	1.0	0.0	0.0	0.0	0.0	0.0	0.0	1.0	0.0	0.0	0.0	0.0	0.0	0.0	1.0
Plekhn1	231002	symbol	M. musculus	231002	M. musculus	0.0	0.0	0.0	0.0	0.0	0.0	0.0	0.0	0.0	0.0	0.0	0.0	0.0	0.0	0.0	0.0	0.0	0.0	0.0	0.0
Ddx23	74351	symbol	M. musculus	74351	M. musculus	0.0	0.0	0.0	0.0	0.0	0.0	0.0	0.0	0.0	0.0	0.0	0.0	0.0	0.0	0.0	0.0	0.0	0.0	0.0	0.0
Gm26723						nan	nan	nan	nan	nan	nan	nan	nan	nan	nan	nan	nan	nan	nan	nan	nan	nan	nan	nan	nan
Endog	13804	symbol	M. musculus	13804	M. musculus	0.0	0.0	0.0	0.0	0.0	0.0	0.0	0.0	0.0	0.0	0.0	0.0	0.0	0.0	0.0	0.0	0.0	0.0	0.0	0.0
Csf2ra	12982	symbol	M. musculus	12982	M. musculus	0.0	0.0	0.0	0.0	0.0	0.0	0.0	0.0	0.0	0.0	0.0	0.0	0.0	0.0	0.0	0.0	0.0	0.0	0.0	0.0
Lamb2	16779	symbol	M. musculus	16779	M. musculus	0.0	0.0	0.0	0.0	0.0	0.0	0.0	0.0	0.0	0.0	0.0	0.0	0.0	0.0	0.0	0.0	1.0	0.0	0.0	0.0
Meis2	17536	symbol	M. musculus	17536	M. musculus	0.0	1.0	0.0	0.0	0.0	0.0	0.0	0.0	0.0	0.0	0.0	0.0	1.0	0.0	0.0	0.0	0.0	0.0	0.0	0.0
Ripor2	193385	symbol	M. musculus	193385	M. musculus	0.0	0.0	0.0	1.0	0.0	0.0	0.0	0.0	0.0	0.0	0.0	1.0	0.0	0.0	0.0	0.0	0.0	0.0	0.0	1.0
Chrnb4	108015	symbol	M. musculus	108015	M. musculus	1.0	1.0	1.0	0.0	0.0	0.0	0.0	1.0	0.0	1.0	0.0	0.0	0.0	0.0	0.0	0.0	0.0	0.0	0.0	0.0
Th	21823	symbol	M. musculus	21823	M. musculus	1.0	1.0	1.0	0.0	0.0	0.0	1.0	0.0	1.0	0.0	0.0	0.0	0.0	0.0	0.0	0.0	0.0	0.0	0.0	0.0
Neurod6	11922	symbol	M. musculus	11922	M. musculus	0.0	0.0	0.0	0.0	0.0	0.0	0.0	0.0	0.0	0.0	0.0	0.0	1.0	0.0	0.0	0.0	0.0	0.0	0.0	0.0
Ramp2	54409	symbol	M. musculus	54409	M. musculus	0.0	0.0	0.0	0.0	1.0	1.0	0.0	1.0	0.0	0.0	0.0	0.0	0.0	0.0	0.0	0.0	1.0	1.0	0.0	1.0
Samhd1	56045	symbol	M. musculus	56045	M. musculus	0.0	0.0	0.0	0.0	0.0	0.0	0.0	0.0	0.0	0.0	0.0	0.0	0.0	0.0	0.0	0.0	0.0	0.0	0.0	0.0
Crlf1	12931	symbol	M. musculus	12931	M. musculus	0.0	0.0	0.0	0.0	0.0	0.0	0.0	0.0	0.0	0.0	0.0	0.0	0.0	0.0	0.0	0.0	0.0	0.0	0.0	0.0
Cog7	233824	symbol	M. musculus	233824	M. musculus	0.0	0.0	0.0	0.0	0.0	0.0	0.0	0.0	0.0	0.0	0.0	0.0	0.0	0.0	0.0	0.0	0.0	0.0	0.0	0.0
Zfp219	69890	symbol	M. musculus	69890	M. musculus	0.0	0.0	0.0	0.0	0.0	0.0	0.0	0.0	0.0	0.0	0.0	0.0	0.0	0.0	0.0	0.0	0.0	0.0	0.0	0.0
Rasgrp2	19395	symbol	M. musculus	19395	M. musculus	0.0	0.0	0.0	0.0	0.0	0.0	0.0	0.0	0.0	0.0	0.0	0.0	0.0	0.0	0.0	0.0	0.0	0.0	0.0	0.0
Meis3	17537	symbol	M. musculus	17537	M. musculus	0.0	0.0	0.0	0.0	0.0	0.0	0.0	0.0	0.0	0.0	0.0	0.0	1.0	0.0	0.0	0.0	0.0	0.0	0.0	0.0
Abca4	11304	symbol	M. musculus	11304	M. musculus	0.0	0.0	0.0	0.0	0.0	0.0	0.0	0.0	0.0	0.0	0.0	0.0	0.0	0.0	0.0	0.0	0.0	0.0	0.0	0.0
Fam160b2	239170	gene_synonym	M. musculus	239170	M. musculus	0.0	0.0	0.0	0.0	0.0	0.0	0.0	0.0	0.0	0.0	0.0	0.0	0.0	0.0	0.0	0.0	0.0	0.0	0.0	0.0
Leng8	232798	symbol	M. musculus	232798	M. musculus	0.0	0.0	0.0	0.0	0.0	0.0	0.0	0.0	0.0	0.0	0.0	0.0	0.0	0.0	0.0	0.0	0.0	0.0	0.0	0.0
Igtp	16145	symbol	M. musculus	16145	M. musculus	0.0	0.0	0.0	0.0	0.0	0.0	0.0	0.0	0.0	0.0	0.0	0.0	0.0	0.0	0.0	0.0	0.0	0.0	0.0	0.0
Cited4	56222	symbol	M. musculus	56222	M. musculus	0.0	0.0	0.0	0.0	0.0	0.0	0.0	0.0	0.0	0.0	0.0	0.0	0.0	0.0	0.0	0.0	0.0	0.0	0.0	0.0
Bloc1s4	117197	symbol	M. musculus	117197	M. musculus	0.0	0.0	0.0	0.0	0.0	0.0	0.0	0.0	0.0	0.0	0.0	0.0	0.0	0.0	0.0	0.0	0.0	0.0	0.0	0.0
Trp53i11	277414	symbol	M. musculus	277414	M. musculus	0.0	0.0	0.0	0.0	0.0	0.0	0.0	0.0	0.0	0.0	0.0	0.0	0.0	0.0	0.0	0.0	0.0	0.0	0.0	0.0
CAAA01118383.1						nan	nan	nan	nan	nan	nan	nan	nan	nan	nan	nan	nan	nan	nan	nan	nan	nan	nan	nan	nan
Psmb8	16913	symbol	M. musculus	16913	M. musculus	0.0	0.0	0.0	0.0	0.0	0.0	0.0	0.0	0.0	0.0	0.0	0.0	0.0	0.0	0.0	0.0	0.0	0.0	0.0	0.0
Sorcs2	81840	symbol	M. musculus	81840	M. musculus	0.0	0.0	0.0	0.0	0.0	0.0	0.0	0.0	0.0	0.0	0.0	0.0	0.0	0.0	0.0	1.0	0.0	0.0	0.0	0.0
Cmtm3	68119	symbol	M. musculus	68119	M. musculus	0.0	0.0	0.0	0.0	0.0	0.0	0.0	0.0	0.0	0.0	0.0	0.0	0.0	0.0	0.0	0.0	0.0	0.0	0.0	0.0
Vat1l	270097	symbol	M. musculus	270097	M. musculus	0.0	0.0	0.0	0.0	0.0	0.0	0.0	0.0	0.0	0.0	0.0	0.0	0.0	0.0	0.0	0.0	0.0	0.0	0.0	0.0
Hexdc	238023	symbol	M. musculus	238023	M. musculus	0.0	0.0	0.0	0.0	0.0	0.0	0.0	0.0	0.0	0.0	0.0	0.0	0.0	0.0	0.0	0.0	0.0	0.0	0.0	0.0
Hmg20b	15353	symbol	M. musculus	15353	M. musculus	0.0	0.0	0.0	0.0	0.0	0.0	0.0	0.0	0.0	0.0	0.0	0.0	0.0	0.0	0.0	0.0	0.0	0.0	0.0	0.0
Pllp	67801	symbol	M. musculus	67801	M. musculus	0.0	0.0	0.0	0.0	0.0	0.0	0.0	0.0	0.0	0.0	0.0	0.0	0.0	0.0	0.0	0.0	0.0	0.0	0.0	0.0
Upp2	76654	symbol	M. musculus	76654	M. musculus	0.0	0.0	0.0	0.0	0.0	0.0	0.0	0.0	0.0	0.0	0.0	0.0	0.0	0.0	0.0	0.0	0.0	0.0	0.0	0.0
Camsap3	69697	symbol	M. musculus	69697	M. musculus	0.0	0.0	0.0	0.0	0.0	0.0	0.0	0.0	0.0	0.0	0.0	0.0	0.0	0.0	0.0	0.0	0.0	0.0	0.0	0.0
H2-Q6	110557	symbol	M. musculus	110557	M. musculus	0.0	0.0	0.0	0.0	0.0	0.0	0.0	0.0	0.0	0.0	0.0	0.0	0.0	0.0	0.0	0.0	0.0	0.0	0.0	0.0
Syndig1l	627191	symbol	M. musculus	627191	M. musculus	0.0	0.0	0.0	0.0	0.0	0.0	0.0	0.0	0.0	0.0	0.0	0.0	0.0	0.0	0.0	0.0	0.0	0.0	0.0	0.0
Zfyve28	231125	symbol	M. musculus	231125	M. musculus	0.0	0.0	0.0	0.0	0.0	0.0	0.0	0.0	0.0	0.0	1.0	0.0	0.0	0.0	0.0	0.0	0.0	0.0	0.0	0.0
Rnaset2a	100037283	symbol	M. musculus	100037283	M. musculus	0.0	0.0	0.0	0.0	0.0	0.0	0.0	0.0	0.0	0.0	0.0	0.0	0.0	0.0	0.0	0.0	0.0	0.0	0.0	0.0
Dcaf15	212123	symbol	M. musculus	212123	M. musculus	0.0	0.0	0.0	0.0	0.0	0.0	0.0	0.0	0.0	0.0	0.0	0.0	0.0	0.0	0.0	0.0	0.0	0.0	0.0	0.0
Arl4d	80981	symbol	M. musculus	80981	M. musculus	0.0	0.0	0.0	0.0	0.0	0.0	0.0	0.0	0.0	0.0	0.0	0.0	0.0	0.0	0.0	0.0	0.0	0.0	0.0	0.0
Pdia4	12304	symbol	M. musculus	12304	M. musculus	0.0	0.0	0.0	0.0	0.0	0.0	0.0	0.0	0.0	0.0	0.0	0.0	0.0	0.0	0.0	0.0	0.0	0.0	0.0	0.0
Plpp4	381925	symbol	M. musculus	381925	M. musculus	0.0	0.0	0.0	0.0	0.0	0.0	0.0	0.0	0.0	0.0	1.0	0.0	0.0	0.0	0.0	0.0	0.0	0.0	0.0	0.0
Dusp28	67446	symbol	M. musculus	67446	M. musculus	0.0	0.0	0.0	0.0	0.0	0.0	0.0	0.0	0.0	0.0	0.0	0.0	0.0	0.0	0.0	0.0	0.0	0.0	0.0	0.0
B230209E15Rik	319752	symbol	M. musculus	319752	M. musculus	0.0	0.0	0.0	0.0	0.0	0.0	0.0	0.0	0.0	0.0	0.0	0.0	0.0	0.0	0.0	0.0	0.0	0.0	0.0	0.0
Il17rc	171095	symbol	M. musculus	171095	M. musculus	0.0	0.0	0.0	0.0	0.0	0.0	0.0	0.0	0.0	0.0	0.0	0.0	0.0	1.0	0.0	0.0	0.0	0.0	0.0	0.0
Ptpn4	19258	symbol	M. musculus	19258	M. musculus	0.0	0.0	0.0	0.0	0.0	0.0	0.0	0.0	0.0	0.0	0.0	0.0	0.0	0.0	0.0	0.0	0.0	0.0	0.0	0.0
Gm45716	112136084	gene_synonym	M. musculus	112136084	M. musculus	0.0	0.0	0.0	0.0	0.0	0.0	0.0	0.0	0.0	0.0	0.0	0.0	0.0	0.0	0.0	0.0	0.0	0.0	0.0	0.0
Hist1h4h	69386	gene_synonym	M. musculus	69386	M. musculus	0.0	0.0	1.0	0.0	0.0	0.0	0.0	0.0	0.0	0.0	0.0	0.0	0.0	0.0	0.0	0.0	0.0	0.0	0.0	0.0
4932443I19Rik	403185	gene_synonym	M. musculus	403185	M. musculus	0.0	0.0	0.0	0.0	0.0	0.0	0.0	0.0	0.0	0.0	0.0	0.0	0.0	0.0	0.0	0.0	0.0	0.0	0.0	0.0
Gadd45b	17873	symbol	M. musculus	17873	M. musculus	0.0	0.0	0.0	0.0	0.0	0.0	0.0	0.0	0.0	0.0	0.0	0.0	0.0	0.0	0.0	0.0	0.0	0.0	1.0	0.0
Ankrd24	70615	symbol	M. musculus	70615	M. musculus	0.0	0.0	0.0	0.0	0.0	0.0	0.0	0.0	0.0	0.0	0.0	0.0	0.0	0.0	0.0	0.0	0.0	0.0	0.0	0.0
Jup	16480	symbol	M. musculus	16480	M. musculus	0.0	0.0	0.0	1.0	1.0	0.0	0.0	0.0	0.0	0.0	0.0	0.0	0.0	0.0	0.0	0.0	0.0	0.0	0.0	0.0
Lsm2	27756	symbol	M. musculus	27756	M. musculus	0.0	0.0	0.0	0.0	0.0	0.0	0.0	0.0	0.0	0.0	0.0	0.0	0.0	0.0	0.0	0.0	0.0	0.0	0.0	0.0
Vps37d	194309	symbol	M. musculus	194309	M. musculus	0.0	0.0	0.0	0.0	0.0	0.0	0.0	0.0	0.0	0.0	0.0	0.0	0.0	0.0	0.0	0.0	0.0	0.0	0.0	0.0
Chrna3	110834	symbol	M. musculus	110834	M. musculus	1.0	1.0	1.0	0.0	0.0	1.0	1.0	1.0	0.0	1.0	1.0	0.0	0.0	0.0	0.0	1.0	0.0	0.0	0.0	0.0
Ifitm1	68713	symbol	M. musculus	68713	M. musculus	0.0	0.0	0.0	1.0	0.0	0.0	0.0	0.0	0.0	0.0	0.0	0.0	0.0	0.0	0.0	0.0	0.0	0.0	0.0	0.0
Hrk	12123	symbol	M. musculus	12123	M. musculus	0.0	0.0	0.0	0.0	0.0	0.0	0.0	0.0	0.0	0.0	0.0	0.0	0.0	0.0	0.0	0.0	0.0	0.0	0.0	1.0
Amz1	231842	symbol	M. musculus	231842	M. musculus	0.0	0.0	0.0	0.0	0.0	0.0	0.0	0.0	0.0	0.0	0.0	0.0	0.0	0.0	0.0	0.0	0.0	0.0	0.0	0.0
Hs6st2	50786	symbol	M. musculus	50786	M. musculus	0.0	0.0	0.0	0.0	0.0	0.0	0.0	0.0	0.0	0.0	0.0	0.0	0.0	0.0	0.0	0.0	0.0	0.0	0.0	0.0
Gm43672						nan	nan	nan	nan	nan	nan	nan	nan	nan	nan	nan	nan	nan	nan	nan	nan	nan	nan	nan	nan
Fat4	329628	symbol	M. musculus	329628	M. musculus	0.0	0.0	0.0	0.0	0.0	1.0	0.0	0.0	0.0	0.0	0.0	0.0	1.0	0.0	0.0	0.0	0.0	0.0	0.0	0.0
Rapgef3	223864	symbol	M. musculus	223864	M. musculus	0.0	1.0	1.0	0.0	0.0	0.0	0.0	0.0	0.0	0.0	1.0	1.0	0.0	0.0	0.0	0.0	0.0	0.0	0.0	1.0
Gpr151	240239	symbol	M. musculus	240239	M. musculus	0.0	0.0	0.0	0.0	0.0	0.0	0.0	0.0	0.0	0.0	0.0	0.0	0.0	0.0	0.0	0.0	0.0	0.0	0.0	0.0
Fam19a2	268354	gene_synonym	M. musculus	268354	M. musculus	0.0	1.0	0.0	0.0	0.0	0.0	0.0	0.0	0.0	0.0	0.0	0.0	0.0	0.0	0.0	0.0	0.0	0.0	0.0	0.0
Rgs20	58175	symbol	M. musculus	58175	M. musculus	0.0	0.0	0.0	0.0	0.0	0.0	0.0	1.0	0.0	0.0	0.0	0.0	0.0	0.0	0.0	0.0	0.0	0.0	0.0	0.0
Ly86	17084	symbol	M. musculus	17084	M. musculus	0.0	0.0	0.0	0.0	0.0	0.0	0.0	0.0	0.0	0.0	0.0	0.0	0.0	0.0	0.0	0.0	0.0	0.0	0.0	0.0
Zfp13	22654	symbol	M. musculus	22654	M. musculus	0.0	0.0	0.0	0.0	0.0	0.0	0.0	0.0	0.0	0.0	0.0	0.0	0.0	0.0	0.0	0.0	0.0	0.0	0.0	0.0
Trhr	22045	symbol	M. musculus	22045	M. musculus	0.0	0.0	0.0	0.0	0.0	0.0	0.0	1.0	0.0	0.0	0.0	0.0	0.0	0.0	0.0	0.0	0.0	0.0	0.0	1.0
Cbln4	228942	symbol	M. musculus	228942	M. musculus	0.0	0.0	0.0	0.0	0.0	0.0	0.0	0.0	0.0	0.0	0.0	0.0	0.0	0.0	0.0	0.0	0.0	0.0	0.0	0.0
Smad3	17127	symbol	M. musculus	17127	M. musculus	0.0	0.0	0.0	0.0	0.0	1.0	0.0	0.0	0.0	0.0	0.0	0.0	1.0	0.0	0.0	0.0	0.0	1.0	1.0	1.0
Lmo7	380928	symbol	M. musculus	380928	M. musculus	0.0	0.0	0.0	0.0	0.0	0.0	0.0	0.0	0.0	0.0	0.0	0.0	0.0	0.0	0.0	0.0	0.0	0.0	0.0	0.0
Neat1	66961	symbol	M. musculus	66961	M. musculus	0.0	0.0	0.0	0.0	0.0	0.0	0.0	0.0	0.0	0.0	0.0	0.0	0.0	0.0	0.0	0.0	0.0	0.0	0.0	0.0
Col16a1	107581	symbol	M. musculus	107581	M. musculus	0.0	0.0	0.0	0.0	0.0	0.0	0.0	0.0	0.0	0.0	0.0	0.0	0.0	0.0	0.0	0.0	0.0	0.0	0.0	1.0
Tnrc18	231861	symbol	M. musculus	231861	M. musculus	0.0	0.0	0.0	0.0	0.0	0.0	0.0	0.0	0.0	0.0	0.0	0.0	0.0	0.0	0.0	0.0	0.0	0.0	0.0	0.0
C030006K11Rik	223665	symbol	M. musculus	223665	M. musculus	0.0	0.0	0.0	0.0	0.0	0.0	0.0	0.0	0.0	0.0	0.0	0.0	0.0	0.0	0.0	0.0	0.0	0.0	0.0	0.0
Zfpm2	22762	symbol	M. musculus	22762	M. musculus	0.0	0.0	0.0	0.0	0.0	0.0	0.0	0.0	0.0	0.0	0.0	0.0	0.0	0.0	0.0	0.0	0.0	0.0	1.0	0.0
Med30	69790	symbol	M. musculus	69790	M. musculus	0.0	0.0	0.0	0.0	0.0	0.0	0.0	0.0	0.0	0.0	0.0	0.0	0.0	0.0	0.0	0.0	0.0	0.0	0.0	0.0
Rab34	19376	symbol	M. musculus	19376	M. musculus	0.0	0.0	0.0	0.0	1.0	0.0	0.0	0.0	0.0	0.0	0.0	0.0	0.0	0.0	0.0	0.0	0.0	0.0	0.0	0.0
Taf6l	225895	symbol	M. musculus	225895	M. musculus	0.0	0.0	0.0	0.0	0.0	0.0	0.0	0.0	0.0	0.0	0.0	0.0	0.0	0.0	0.0	0.0	0.0	0.0	0.0	0.0
Gm5741	100503710	symbol	M. musculus	100503710	M. musculus	0.0	0.0	1.0	0.0	0.0	0.0	0.0	0.0	0.0	1.0	0.0	0.0	0.0	0.0	0.0	0.0	0.0	0.0	0.0	0.0
Hmga1	15361	symbol	M. musculus	15361	M. musculus	0.0	0.0	0.0	0.0	0.0	0.0	0.0	0.0	0.0	0.0	0.0	0.0	0.0	0.0	0.0	0.0	0.0	0.0	0.0	0.0
Spef1	70997	symbol	M. musculus	70997	M. musculus	0.0	0.0	0.0	0.0	0.0	0.0	0.0	0.0	0.0	0.0	0.0	0.0	0.0	0.0	0.0	0.0	0.0	0.0	0.0	0.0
Homer2	26557	symbol	M. musculus	26557	M. musculus	0.0	1.0	1.0	0.0	0.0	0.0	0.0	0.0	0.0	1.0	1.0	0.0	0.0	0.0	0.0	0.0	0.0	0.0	0.0	0.0
Arhgap36	75404	symbol	M. musculus	75404	M. musculus	0.0	0.0	0.0	0.0	0.0	0.0	0.0	0.0	0.0	0.0	0.0	0.0	0.0	0.0	0.0	0.0	0.0	0.0	0.0	0.0
Psmb9	16912	symbol	M. musculus	16912	M. musculus	0.0	0.0	0.0	0.0	0.0	0.0	0.0	0.0	0.0	0.0	0.0	0.0	0.0	0.0	0.0	0.0	0.0	0.0	0.0	0.0
St18	240690	symbol	M. musculus	240690	M. musculus	0.0	0.0	0.0	0.0	0.0	0.0	0.0	0.0	0.0	0.0	0.0	0.0	0.0	0.0	0.0	0.0	0.0	0.0	0.0	0.0
Krt77	406220	symbol	M. musculus	406220	M. musculus	0.0	0.0	0.0	0.0	0.0	0.0	0.0	0.0	0.0	0.0	0.0	0.0	0.0	0.0	0.0	0.0	0.0	0.0	0.0	0.0
Spint2	20733	symbol	M. musculus	20733	M. musculus	0.0	0.0	0.0	1.0	0.0	0.0	0.0	0.0	0.0	0.0	0.0	0.0	0.0	0.0	0.0	0.0	0.0	0.0	0.0	0.0
Zfp865	319748	symbol	M. musculus	319748	M. musculus	0.0	0.0	0.0	0.0	0.0	0.0	0.0	0.0	0.0	0.0	0.0	0.0	0.0	0.0	0.0	0.0	0.0	0.0	0.0	0.0
Baiap2l2	207495	symbol	M. musculus	207495	M. musculus	0.0	0.0	0.0	0.0	0.0	0.0	0.0	0.0	0.0	0.0	0.0	0.0	0.0	0.0	0.0	0.0	0.0	0.0	0.0	1.0
Cort	12854	symbol	M. musculus	12854	M. musculus	0.0	0.0	0.0	0.0	0.0	0.0	0.0	1.0	0.0	0.0	0.0	0.0	0.0	0.0	0.0	0.0	0.0	0.0	0.0	0.0
Cdc25b	12531	symbol	M. musculus	12531	M. musculus	0.0	0.0	0.0	0.0	0.0	0.0	0.0	0.0	0.0	0.0	0.0	0.0	0.0	0.0	0.0	0.0	0.0	0.0	0.0	0.0
Cacng4	54377	symbol	M. musculus	54377	M. musculus	0.0	0.0	1.0	0.0	0.0	0.0	0.0	0.0	0.0	1.0	1.0	0.0	0.0	0.0	0.0	1.0	0.0	0.0	0.0	0.0
Zfhx4	80892	symbol	M. musculus	80892	M. musculus	0.0	0.0	0.0	0.0	0.0	0.0	0.0	0.0	0.0	0.0	0.0	0.0	0.0	0.0	0.0	0.0	0.0	0.0	0.0	0.0
Retnlg	245195	symbol	M. musculus	245195	M. musculus	0.0	0.0	0.0	0.0	0.0	0.0	0.0	0.0	0.0	0.0	0.0	0.0	0.0	0.0	0.0	0.0	0.0	0.0	0.0	0.0
Cdh8	12564	symbol	M. musculus	12564	M. musculus	1.0	0.0	0.0	0.0	0.0	0.0	0.0	0.0	0.0	0.0	0.0	0.0	0.0	0.0	0.0	1.0	0.0	0.0	0.0	0.0
Rac3	170758	symbol	M. musculus	170758	M. musculus	1.0	0.0	1.0	0.0	0.0	0.0	0.0	0.0	0.0	0.0	0.0	0.0	1.0	0.0	0.0	0.0	0.0	0.0	1.0	0.0
Ltbp3	16998	symbol	M. musculus	16998	M. musculus	0.0	0.0	0.0	0.0	0.0	1.0	0.0	0.0	0.0	0.0	0.0	0.0	0.0	0.0	0.0	0.0	1.0	0.0	0.0	0.0
Nptx2	53324	symbol	M. musculus	53324	M. musculus	0.0	1.0	0.0	0.0	1.0	0.0	0.0	0.0	0.0	0.0	1.0	0.0	0.0	0.0	0.0	1.0	0.0	0.0	0.0	0.0
Zfp593	68040	symbol	M. musculus	68040	M. musculus	0.0	0.0	0.0	0.0	0.0	0.0	0.0	0.0	0.0	0.0	0.0	0.0	0.0	0.0	0.0	0.0	0.0	0.0	0.0	1.0
H2-Ke6	14979	symbol	M. musculus	14979	M. musculus	0.0	0.0	0.0	0.0	0.0	0.0	0.0	0.0	0.0	0.0	0.0	0.0	0.0	0.0	0.0	0.0	0.0	0.0	0.0	0.0
Gm17275	100504581	symbol	M. musculus	100504581	M. musculus	0.0	0.0	0.0	0.0	0.0	0.0	0.0	0.0	0.0	0.0	0.0	0.0	0.0	0.0	0.0	0.0	0.0	0.0	0.0	0.0
Gp1bb	14724	symbol	M. musculus	14724	M. musculus	0.0	0.0	0.0	0.0	0.0	0.0	0.0	0.0	0.0	0.0	0.0	0.0	0.0	0.0	0.0	0.0	0.0	0.0	0.0	0.0
Wee1	22390	symbol	M. musculus	22390	M. musculus	0.0	0.0	0.0	0.0	0.0	0.0	0.0	0.0	0.0	0.0	0.0	0.0	0.0	0.0	0.0	0.0	0.0	0.0	0.0	0.0
Lypd6b	71897	symbol	M. musculus	71897	M. musculus	0.0	0.0	0.0	0.0	0.0	0.0	0.0	1.0	0.0	0.0	0.0	0.0	0.0	0.0	0.0	0.0	0.0	0.0	0.0	0.0
Pnoc	18155	symbol	M. musculus	18155	M. musculus	1.0	0.0	0.0	0.0	0.0	0.0	0.0	1.0	0.0	0.0	0.0	0.0	0.0	0.0	0.0	0.0	0.0	0.0	0.0	0.0
Mcam	84004	symbol	M. musculus	84004	M. musculus	0.0	0.0	0.0	0.0	0.0	0.0	0.0	0.0	0.0	0.0	0.0	0.0	0.0	0.0	0.0	0.0	0.0	0.0	0.0	0.0
Gm49322						nan	nan	nan	nan	nan	nan	nan	nan	nan	nan	nan	nan	nan	nan	nan	nan	nan	nan	nan	nan
Fbf1	217335	symbol	M. musculus	217335	M. musculus	0.0	0.0	0.0	0.0	0.0	0.0	0.0	0.0	0.0	0.0	0.0	0.0	0.0	0.0	0.0	0.0	0.0	0.0	0.0	0.0
Gamt	14431	symbol	M. musculus	14431	M. musculus	0.0	0.0	0.0	0.0	0.0	0.0	0.0	0.0	0.0	0.0	0.0	0.0	0.0	0.0	0.0	0.0	0.0	0.0	0.0	0.0
Vat1	26949	symbol	M. musculus	26949	M. musculus	0.0	0.0	0.0	0.0	0.0	0.0	0.0	0.0	0.0	0.0	0.0	0.0	0.0	0.0	0.0	0.0	0.0	0.0	0.0	0.0
Cops7b	26895	symbol	M. musculus	26895	M. musculus	0.0	0.0	0.0	0.0	0.0	0.0	0.0	0.0	0.0	0.0	0.0	0.0	0.0	0.0	0.0	0.0	0.0	0.0	0.0	0.0
Gm266	212539	symbol	M. musculus	212539	M. musculus	0.0	0.0	0.0	1.0	0.0	0.0	0.0	0.0	0.0	0.0	0.0	0.0	0.0	0.0	0.0	0.0	0.0	0.0	0.0	0.0
Pcdh8	18530	symbol	M. musculus	18530	M. musculus	1.0	0.0	0.0	0.0	0.0	0.0	0.0	0.0	0.0	0.0	0.0	0.0	0.0	0.0	0.0	1.0	0.0	0.0	0.0	0.0
Il17d	239114	symbol	M. musculus	239114	M. musculus	0.0	0.0	0.0	0.0	0.0	0.0	0.0	0.0	0.0	0.0	0.0	0.0	0.0	1.0	0.0	0.0	0.0	0.0	0.0	0.0
Ctsk	13038	symbol	M. musculus	13038	M. musculus	0.0	0.0	0.0	0.0	0.0	0.0	0.0	0.0	0.0	0.0	0.0	0.0	0.0	0.0	0.0	0.0	0.0	0.0	0.0	0.0
Fibcd1	98970	symbol	M. musculus	98970	M. musculus	0.0	0.0	0.0	0.0	0.0	0.0	0.0	0.0	0.0	0.0	0.0	0.0	0.0	0.0	0.0	0.0	0.0	0.0	0.0	0.0
Pcsk9	100102	symbol	M. musculus	100102	M. musculus	0.0	0.0	0.0	0.0	0.0	0.0	0.0	0.0	0.0	0.0	1.0	0.0	0.0	0.0	0.0	0.0	0.0	0.0	0.0	1.0
Macrod1	107227	symbol	M. musculus	107227	M. musculus	0.0	0.0	0.0	0.0	0.0	0.0	0.0	0.0	0.0	0.0	0.0	0.0	0.0	0.0	0.0	0.0	0.0	0.0	0.0	0.0
Fam98c	73833	symbol	M. musculus	73833	M. musculus	0.0	0.0	0.0	0.0	0.0	0.0	0.0	0.0	0.0	0.0	0.0	0.0	0.0	0.0	0.0	0.0	0.0	0.0	0.0	0.0
9-Mar						nan	nan	nan	nan	nan	nan	nan	nan	nan	nan	nan	nan	nan	nan	nan	nan	nan	nan	nan	nan
Slc16a11	216867	symbol	M. musculus	216867	M. musculus	0.0	0.0	0.0	0.0	0.0	0.0	0.0	0.0	0.0	0.0	0.0	0.0	0.0	0.0	0.0	0.0	0.0	0.0	0.0	0.0
Rapsn	19400	symbol	M. musculus	19400	M. musculus	1.0	0.0	0.0	0.0	1.0	0.0	0.0	0.0	0.0	0.0	0.0	0.0	0.0	0.0	0.0	1.0	0.0	0.0	0.0	0.0
Tgfbr3l	100044509	symbol	M. musculus	100044509	M. musculus	0.0	0.0	0.0	0.0	0.0	1.0	0.0	0.0	0.0	0.0	0.0	0.0	0.0	0.0	0.0	0.0	0.0	0.0	0.0	0.0
Gpr6	140741	symbol	M. musculus	140741	M. musculus	0.0	0.0	0.0	0.0	0.0	0.0	0.0	0.0	0.0	0.0	0.0	0.0	0.0	0.0	0.0	0.0	0.0	0.0	0.0	0.0
Senp8	71599	symbol	M. musculus	71599	M. musculus	0.0	0.0	0.0	0.0	0.0	0.0	0.0	0.0	0.0	0.0	0.0	0.0	0.0	0.0	0.0	0.0	0.0	0.0	0.0	0.0
Gm48485						nan	nan	nan	nan	nan	nan	nan	nan	nan	nan	nan	nan	nan	nan	nan	nan	nan	nan	nan	nan
Ifi47	15953	symbol	M. musculus	15953	M. musculus	0.0	0.0	0.0	0.0	0.0	0.0	0.0	0.0	0.0	0.0	0.0	0.0	0.0	0.0	0.0	0.0	0.0	0.0	0.0	0.0
Pwwp2a	70802	symbol	M. musculus	70802	M. musculus	0.0	0.0	0.0	0.0	0.0	0.0	0.0	0.0	0.0	0.0	0.0	0.0	0.0	0.0	0.0	0.0	0.0	0.0	0.0	0.0
Cdc42bpg	240505	symbol	M. musculus	240505	M. musculus	0.0	0.0	0.0	0.0	0.0	0.0	0.0	0.0	0.0	0.0	0.0	0.0	0.0	0.0	0.0	0.0	0.0	0.0	0.0	0.0
Sgk3	170755	symbol	M. musculus	170755	M. musculus	0.0	0.0	0.0	0.0	0.0	0.0	0.0	0.0	0.0	0.0	0.0	0.0	0.0	0.0	0.0	0.0	0.0	0.0	0.0	0.0
Endou	19011	symbol	M. musculus	19011	M. musculus	0.0	0.0	0.0	0.0	0.0	0.0	0.0	0.0	0.0	0.0	0.0	0.0	0.0	0.0	0.0	0.0	0.0	0.0	0.0	0.0
Trim54	58522	symbol	M. musculus	58522	M. musculus	0.0	0.0	0.0	0.0	0.0	0.0	0.0	0.0	0.0	0.0	0.0	0.0	0.0	0.0	0.0	0.0	0.0	0.0	0.0	0.0
Drd1	13488	symbol	M. musculus	13488	M. musculus	1.0	1.0	1.0	1.0	0.0	0.0	1.0	1.0	1.0	0.0	1.0	0.0	1.0	0.0	0.0	1.0	0.0	1.0	0.0	0.0
Chadl	214685	symbol	M. musculus	214685	M. musculus	0.0	0.0	0.0	0.0	0.0	0.0	0.0	0.0	0.0	0.0	0.0	0.0	0.0	0.0	0.0	0.0	0.0	0.0	0.0	0.0
Fbxl19	233902	symbol	M. musculus	233902	M. musculus	0.0	0.0	0.0	0.0	0.0	0.0	0.0	0.0	0.0	0.0	0.0	0.0	0.0	0.0	0.0	0.0	0.0	0.0	0.0	0.0
Dnah1	110084	symbol	M. musculus	110084	M. musculus	0.0	0.0	0.0	0.0	0.0	0.0	0.0	0.0	0.0	0.0	0.0	0.0	0.0	0.0	0.0	0.0	0.0	0.0	0.0	0.0
Slc13a4	243755	symbol	M. musculus	243755	M. musculus	0.0	0.0	0.0	0.0	0.0	0.0	0.0	0.0	0.0	0.0	0.0	0.0	0.0	0.0	0.0	0.0	0.0	0.0	0.0	0.0
Lefty1	13590	symbol	M. musculus	13590	M. musculus	0.0	0.0	0.0	0.0	0.0	1.0	0.0	0.0	0.0	0.0	0.0	0.0	0.0	0.0	0.0	0.0	0.0	0.0	0.0	0.0
Rnaset2b	68195	symbol	M. musculus	68195	M. musculus	0.0	0.0	0.0	0.0	0.0	0.0	0.0	0.0	0.0	0.0	0.0	0.0	0.0	0.0	0.0	0.0	0.0	0.0	0.0	0.0
Gfer	11692	symbol	M. musculus	11692	M. musculus	0.0	0.0	0.0	0.0	0.0	0.0	0.0	0.0	0.0	0.0	0.0	0.0	0.0	0.0	0.0	0.0	0.0	0.0	0.0	0.0
Moxd1	59012	symbol	M. musculus	59012	M. musculus	1.0	0.0	0.0	0.0	0.0	0.0	0.0	0.0	0.0	0.0	0.0	0.0	0.0	0.0	0.0	0.0	0.0	0.0	0.0	0.0
Lmo2	16909	symbol	M. musculus	16909	M. musculus	0.0	0.0	0.0	0.0	0.0	0.0	0.0	0.0	0.0	0.0	0.0	0.0	0.0	0.0	0.0	0.0	0.0	0.0	0.0	0.0
Klhdc1	271005	symbol	M. musculus	271005	M. musculus	0.0	0.0	0.0	0.0	0.0	0.0	0.0	0.0	0.0	0.0	0.0	0.0	0.0	0.0	0.0	0.0	0.0	0.0	0.0	0.0
Pde2a	207728	symbol	M. musculus	207728	M. musculus	0.0	0.0	0.0	0.0	0.0	0.0	0.0	1.0	0.0	0.0	0.0	0.0	0.0	0.0	0.0	0.0	0.0	1.0	0.0	0.0
Cdkn1a	12575	symbol	M. musculus	12575	M. musculus	0.0	1.0	0.0	0.0	0.0	0.0	0.0	0.0	0.0	0.0	0.0	0.0	0.0	0.0	0.0	0.0	0.0	0.0	1.0	1.0
Tmem203	227615	symbol	M. musculus	227615	M. musculus	0.0	0.0	0.0	0.0	0.0	0.0	0.0	0.0	0.0	0.0	0.0	0.0	0.0	0.0	0.0	0.0	0.0	0.0	0.0	0.0
Pabpc4	230721	symbol	M. musculus	230721	M. musculus	0.0	0.0	0.0	0.0	0.0	0.0	0.0	0.0	0.0	0.0	0.0	0.0	0.0	0.0	0.0	0.0	0.0	0.0	0.0	0.0
Gm8186	666609	symbol	M. musculus	666609	M. musculus	0.0	0.0	0.0	0.0	0.0	0.0	0.0	0.0	0.0	0.0	0.0	0.0	0.0	0.0	0.0	0.0	0.0	0.0	0.0	0.0
Trp53rkb	76367	symbol	M. musculus	76367	M. musculus	0.0	0.0	0.0	0.0	0.0	0.0	0.0	0.0	0.0	0.0	0.0	0.0	0.0	0.0	0.0	0.0	0.0	0.0	0.0	0.0
Ifnar2	15976	symbol	M. musculus	15976	M. musculus	0.0	0.0	0.0	0.0	0.0	0.0	0.0	0.0	0.0	0.0	0.0	0.0	0.0	0.0	0.0	0.0	0.0	0.0	0.0	0.0
Cebpd	12609	symbol	M. musculus	12609	M. musculus	0.0	0.0	0.0	0.0	0.0	0.0	0.0	0.0	0.0	0.0	0.0	0.0	0.0	0.0	0.0	0.0	0.0	0.0	0.0	0.0
Bicra	243842	symbol	M. musculus	243842	M. musculus	0.0	0.0	0.0	0.0	0.0	0.0	0.0	0.0	0.0	0.0	0.0	0.0	0.0	0.0	0.0	0.0	0.0	0.0	0.0	0.0
Plin4	57435	symbol	M. musculus	57435	M. musculus	0.0	0.0	0.0	0.0	0.0	0.0	0.0	0.0	0.0	0.0	0.0	0.0	0.0	0.0	0.0	0.0	0.0	0.0	0.0	0.0
Srpk3	56504	symbol	M. musculus	56504	M. musculus	0.0	0.0	0.0	0.0	0.0	0.0	0.0	0.0	0.0	0.0	0.0	0.0	0.0	0.0	0.0	0.0	0.0	0.0	0.0	0.0
Wnt3	22415	symbol	M. musculus	22415	M. musculus	0.0	0.0	0.0	1.0	0.0	0.0	0.0	0.0	0.0	0.0	0.0	0.0	1.0	0.0	0.0	0.0	0.0	0.0	0.0	0.0
Dock6	319899	symbol	M. musculus	319899	M. musculus	0.0	0.0	0.0	0.0	0.0	0.0	0.0	0.0	0.0	0.0	0.0	0.0	0.0	0.0	0.0	0.0	0.0	0.0	0.0	0.0
H2-Q2	15013	symbol	M. musculus	15013	M. musculus	0.0	0.0	0.0	0.0	0.0	0.0	0.0	0.0	0.0	0.0	0.0	0.0	0.0	0.0	0.0	0.0	0.0	0.0	0.0	0.0
Baiap3	545192	symbol	M. musculus	545192	M. musculus	1.0	0.0	0.0	0.0	0.0	0.0	0.0	1.0	0.0	0.0	0.0	0.0	0.0	0.0	0.0	1.0	0.0	0.0	0.0	0.0
Dcp1b	319618	symbol	M. musculus	319618	M. musculus	0.0	0.0	0.0	0.0	0.0	0.0	0.0	0.0	0.0	0.0	0.0	0.0	0.0	0.0	0.0	0.0	0.0	0.0	0.0	0.0
Ucma	68527	symbol	M. musculus	68527	M. musculus	0.0	0.0	0.0	0.0	0.0	0.0	0.0	0.0	0.0	0.0	0.0	0.0	0.0	0.0	0.0	0.0	0.0	0.0	0.0	0.0
Oaf	102644	symbol	M. musculus	102644	M. musculus	0.0	0.0	0.0	0.0	0.0	0.0	0.0	0.0	0.0	0.0	0.0	0.0	0.0	0.0	0.0	0.0	0.0	0.0	0.0	0.0
Ifi27l2a	76933	symbol	M. musculus	76933	M. musculus	0.0	0.0	0.0	0.0	0.0	0.0	0.0	0.0	0.0	0.0	0.0	0.0	0.0	0.0	0.0	0.0	0.0	0.0	0.0	0.0
Cbfa2t3	12398	symbol	M. musculus	12398	M. musculus	0.0	0.0	0.0	0.0	0.0	0.0	0.0	0.0	0.0	0.0	0.0	0.0	0.0	0.0	0.0	0.0	0.0	0.0	0.0	0.0
Asic4	241118	symbol	M. musculus	241118	M. musculus	0.0	1.0	0.0	0.0	0.0	0.0	0.0	0.0	0.0	0.0	0.0	0.0	0.0	0.0	0.0	0.0	0.0	0.0	0.0	0.0
Eva1b	230752	symbol	M. musculus	230752	M. musculus	0.0	0.0	0.0	0.0	0.0	0.0	0.0	0.0	0.0	0.0	0.0	0.0	0.0	0.0	0.0	0.0	0.0	0.0	0.0	0.0
Sod3	20657	symbol	M. musculus	20657	M. musculus	0.0	0.0	0.0	0.0	0.0	0.0	0.0	0.0	0.0	0.0	0.0	0.0	0.0	0.0	0.0	0.0	0.0	1.0	0.0	0.0
Cidea	12683	symbol	M. musculus	12683	M. musculus	0.0	0.0	1.0	0.0	0.0	0.0	0.0	0.0	0.0	0.0	0.0	0.0	0.0	0.0	0.0	0.0	0.0	0.0	0.0	0.0
Scx	20289	symbol	M. musculus	20289	M. musculus	0.0	0.0	0.0	0.0	0.0	1.0	0.0	0.0	0.0	0.0	0.0	0.0	1.0	0.0	0.0	0.0	0.0	0.0	0.0	0.0
2900089D17Rik	67277	symbol	M. musculus	67277	M. musculus	0.0	0.0	0.0	0.0	0.0	0.0	0.0	0.0	0.0	0.0	0.0	0.0	0.0	0.0	0.0	0.0	0.0	0.0	0.0	0.0
Dusp15	252864	symbol	M. musculus	252864	M. musculus	0.0	0.0	0.0	0.0	0.0	1.0	0.0	0.0	0.0	0.0	0.0	0.0	0.0	0.0	0.0	0.0	0.0	0.0	0.0	0.0
Tjap1	74094	symbol	M. musculus	74094	M. musculus	0.0	0.0	0.0	0.0	0.0	0.0	0.0	0.0	0.0	0.0	0.0	0.0	0.0	0.0	0.0	0.0	0.0	0.0	0.0	0.0
Naa40	70999	symbol	M. musculus	70999	M. musculus	0.0	0.0	0.0	0.0	0.0	0.0	0.0	0.0	0.0	0.0	0.0	0.0	0.0	0.0	0.0	0.0	0.0	0.0	0.0	0.0
Hmga1b	111241	symbol	M. musculus	111241	M. musculus	0.0	0.0	0.0	0.0	0.0	0.0	0.0	0.0	0.0	0.0	0.0	0.0	0.0	0.0	0.0	0.0	0.0	0.0	0.0	0.0
Slc5a5	114479	symbol	M. musculus	114479	M. musculus	0.0	0.0	0.0	0.0	0.0	0.0	0.0	0.0	0.0	0.0	0.0	0.0	0.0	0.0	0.0	0.0	0.0	0.0	0.0	0.0
Sv2c	75209	symbol	M. musculus	75209	M. musculus	1.0	0.0	0.0	0.0	0.0	0.0	0.0	0.0	0.0	0.0	0.0	0.0	0.0	0.0	0.0	0.0	0.0	0.0	0.0	0.0
Cd14	12475	symbol	M. musculus	12475	M. musculus	0.0	0.0	0.0	0.0	0.0	0.0	0.0	0.0	0.0	0.0	0.0	0.0	0.0	1.0	0.0	0.0	0.0	0.0	0.0	0.0
Slc7a5	20539	symbol	M. musculus	20539	M. musculus	0.0	0.0	0.0	0.0	0.0	0.0	0.0	0.0	0.0	0.0	0.0	0.0	0.0	0.0	0.0	0.0	0.0	0.0	0.0	0.0
Plekhh3	217198	symbol	M. musculus	217198	M. musculus	0.0	0.0	0.0	0.0	0.0	0.0	0.0	0.0	0.0	0.0	0.0	0.0	0.0	0.0	0.0	0.0	0.0	0.0	0.0	0.0
Crabp1	12903	symbol	M. musculus	12903	M. musculus	0.0	0.0	0.0	0.0	0.0	0.0	0.0	0.0	0.0	0.0	0.0	0.0	0.0	0.0	0.0	0.0	0.0	0.0	0.0	0.0
Dcxr	67880	symbol	M. musculus	67880	M. musculus	0.0	0.0	0.0	0.0	0.0	0.0	0.0	0.0	0.0	0.0	0.0	0.0	0.0	0.0	0.0	0.0	0.0	0.0	0.0	0.0
Xpa	22590	symbol	M. musculus	22590	M. musculus	0.0	1.0	0.0	0.0	0.0	0.0	0.0	0.0	0.0	0.0	0.0	0.0	0.0	0.0	0.0	0.0	0.0	0.0	0.0	0.0
Cmip	74440	symbol	M. musculus	74440	M. musculus	0.0	0.0	0.0	0.0	0.0	0.0	0.0	0.0	0.0	0.0	0.0	0.0	0.0	0.0	0.0	0.0	0.0	0.0	0.0	0.0
Lrfn2	70530	symbol	M. musculus	70530	M. musculus	0.0	0.0	0.0	0.0	0.0	0.0	0.0	0.0	0.0	1.0	0.0	0.0	0.0	0.0	0.0	1.0	0.0	0.0	0.0	0.0
Car8	12319	symbol	M. musculus	12319	M. musculus	0.0	0.0	0.0	0.0	0.0	0.0	0.0	0.0	0.0	0.0	0.0	0.0	0.0	0.0	0.0	0.0	0.0	0.0	0.0	0.0
Fgfrl1	116701	symbol	M. musculus	116701	M. musculus	0.0	0.0	0.0	0.0	0.0	0.0	0.0	0.0	0.0	0.0	0.0	0.0	0.0	0.0	0.0	0.0	0.0	0.0	0.0	0.0
Spaca6	75202	symbol	M. musculus	75202	M. musculus	0.0	0.0	0.0	0.0	0.0	0.0	0.0	0.0	0.0	0.0	0.0	0.0	0.0	0.0	0.0	0.0	0.0	0.0	0.0	0.0
Cars2	71941	symbol	M. musculus	71941	M. musculus	0.0	0.0	0.0	0.0	0.0	0.0	0.0	0.0	0.0	0.0	0.0	0.0	0.0	0.0	0.0	0.0	0.0	0.0	0.0	0.0
Adamts15	235130	symbol	M. musculus	235130	M. musculus	0.0	0.0	0.0	0.0	0.0	0.0	0.0	0.0	0.0	0.0	0.0	0.0	0.0	0.0	0.0	0.0	0.0	0.0	0.0	0.0
Klf16	118445	symbol	M. musculus	118445	M. musculus	0.0	0.0	1.0	0.0	0.0	0.0	0.0	0.0	0.0	0.0	0.0	0.0	0.0	0.0	0.0	0.0	0.0	0.0	0.0	0.0
Lrrc75a	192976	symbol	M. musculus	192976	M. musculus	0.0	0.0	0.0	0.0	0.0	0.0	0.0	0.0	0.0	0.0	0.0	0.0	0.0	0.0	0.0	0.0	0.0	0.0	0.0	0.0
Arhgap17	70497	symbol	M. musculus	70497	M. musculus	0.0	0.0	0.0	0.0	0.0	0.0	0.0	0.0	0.0	0.0	0.0	0.0	0.0	0.0	0.0	0.0	0.0	0.0	0.0	0.0
Hspb1	15507	symbol	M. musculus	15507	M. musculus	0.0	0.0	0.0	1.0	1.0	1.0	0.0	0.0	0.0	0.0	0.0	0.0	0.0	0.0	0.0	0.0	0.0	0.0	0.0	0.0
Eid2b	434156	symbol	M. musculus	434156	M. musculus	0.0	0.0	0.0	0.0	0.0	0.0	0.0	0.0	0.0	0.0	0.0	0.0	0.0	0.0	0.0	0.0	0.0	0.0	0.0	0.0
Ptpn18	19253	symbol	M. musculus	19253	M. musculus	0.0	0.0	0.0	0.0	0.0	0.0	0.0	0.0	0.0	0.0	0.0	0.0	0.0	0.0	0.0	0.0	0.0	0.0	0.0	0.0
Eng	13805	symbol	M. musculus	13805	M. musculus	0.0	0.0	0.0	1.0	0.0	1.0	0.0	0.0	0.0	0.0	0.0	0.0	0.0	0.0	0.0	0.0	0.0	1.0	1.0	0.0
Cd52	23833	symbol	M. musculus	23833	M. musculus	0.0	0.0	0.0	0.0	0.0	0.0	0.0	0.0	0.0	0.0	0.0	0.0	0.0	0.0	0.0	0.0	0.0	0.0	0.0	0.0
Tmem252	226040	symbol	M. musculus	226040	M. musculus	0.0	0.0	0.0	0.0	0.0	0.0	0.0	0.0	0.0	0.0	0.0	0.0	0.0	0.0	0.0	0.0	0.0	0.0	0.0	0.0
Bloc1s3	232946	symbol	M. musculus	232946	M. musculus	0.0	0.0	0.0	0.0	0.0	0.0	0.0	0.0	0.0	0.0	0.0	0.0	0.0	0.0	0.0	0.0	0.0	0.0	0.0	0.0
Ak8	68870	symbol	M. musculus	68870	M. musculus	0.0	0.0	0.0	0.0	0.0	0.0	0.0	0.0	0.0	0.0	0.0	0.0	1.0	0.0	0.0	0.0	0.0	0.0	0.0	0.0
Slc7a11	26570	symbol	M. musculus	26570	M. musculus	0.0	1.0	1.0	0.0	0.0	0.0	0.0	0.0	0.0	0.0	0.0	0.0	1.0	0.0	0.0	1.0	0.0	0.0	0.0	0.0
Kcne1l	66240	symbol	M. musculus	66240	M. musculus	0.0	0.0	0.0	0.0	0.0	0.0	0.0	0.0	0.0	0.0	1.0	0.0	0.0	0.0	0.0	0.0	0.0	1.0	0.0	0.0
Sptssb	66183	symbol	M. musculus	66183	M. musculus	0.0	0.0	0.0	0.0	0.0	0.0	0.0	0.0	0.0	0.0	0.0	0.0	0.0	0.0	0.0	0.0	0.0	0.0	0.0	0.0
Spp1	20750	symbol	M. musculus	20750	M. musculus	0.0	0.0	0.0	0.0	0.0	0.0	0.0	0.0	0.0	0.0	0.0	0.0	0.0	0.0	0.0	0.0	0.0	0.0	0.0	0.0
Dyrk1b	13549	symbol	M. musculus	13549	M. musculus	0.0	0.0	0.0	0.0	0.0	0.0	0.0	0.0	0.0	0.0	0.0	0.0	0.0	0.0	0.0	0.0	0.0	0.0	0.0	0.0
Tgfb1i1	21804	symbol	M. musculus	21804	M. musculus	0.0	0.0	0.0	0.0	0.0	1.0	0.0	0.0	0.0	0.0	0.0	0.0	0.0	0.0	0.0	0.0	0.0	0.0	1.0	0.0
Gjc2	118454	symbol	M. musculus	118454	M. musculus	0.0	0.0	0.0	0.0	0.0	0.0	0.0	0.0	0.0	0.0	1.0	0.0	0.0	0.0	0.0	0.0	0.0	0.0	0.0	0.0
Triobp	110253	symbol	M. musculus	110253	M. musculus	0.0	0.0	0.0	0.0	0.0	0.0	0.0	0.0	0.0	0.0	0.0	0.0	0.0	0.0	0.0	0.0	0.0	0.0	0.0	0.0
Ogn	18295	symbol	M. musculus	18295	M. musculus	0.0	0.0	0.0	0.0	0.0	0.0	0.0	0.0	0.0	0.0	0.0	0.0	0.0	0.0	0.0	0.0	0.0	0.0	0.0	0.0
Dkkl1	50722	symbol	M. musculus	50722	M. musculus	0.0	0.0	0.0	0.0	0.0	0.0	0.0	0.0	0.0	0.0	0.0	0.0	0.0	0.0	0.0	0.0	0.0	0.0	1.0	0.0
Dynlt1a	100310872	symbol	M. musculus	100310872	M. musculus	0.0	0.0	0.0	0.0	0.0	0.0	0.0	0.0	0.0	0.0	0.0	0.0	0.0	0.0	0.0	0.0	0.0	0.0	0.0	0.0
Cyp4f14	64385	symbol	M. musculus	64385	M. musculus	0.0	0.0	0.0	0.0	0.0	0.0	0.0	0.0	0.0	0.0	0.0	0.0	0.0	0.0	0.0	0.0	0.0	0.0	0.0	0.0
Col6a4	68553	symbol	M. musculus	68553	M. musculus	0.0	0.0	0.0	0.0	0.0	0.0	0.0	0.0	0.0	0.0	0.0	0.0	0.0	0.0	0.0	0.0	0.0	0.0	0.0	0.0
Crhbp	12919	symbol	M. musculus	12919	M. musculus	1.0	1.0	1.0	0.0	0.0	0.0	0.0	1.0	1.0	0.0	1.0	0.0	0.0	0.0	0.0	0.0	0.0	0.0	0.0	0.0
Bmpr1b	12167	symbol	M. musculus	12167	M. musculus	0.0	0.0	0.0	0.0	0.0	1.0	0.0	0.0	0.0	0.0	0.0	0.0	0.0	0.0	0.0	0.0	0.0	0.0	0.0	0.0
Ankrd63	383787	symbol	M. musculus	383787	M. musculus	0.0	0.0	0.0	0.0	0.0	0.0	0.0	0.0	0.0	0.0	0.0	0.0	0.0	0.0	0.0	0.0	0.0	0.0	0.0	0.0
Gucy2g	73707	symbol	M. musculus	73707	M. musculus	0.0	0.0	0.0	0.0	0.0	1.0	0.0	0.0	0.0	0.0	0.0	0.0	0.0	0.0	0.0	0.0	0.0	0.0	0.0	0.0
Foxo6	329934	symbol	M. musculus	329934	M. musculus	0.0	1.0	0.0	0.0	0.0	0.0	0.0	0.0	0.0	0.0	0.0	0.0	0.0	0.0	0.0	0.0	0.0	0.0	0.0	0.0
Map3k14	53859	symbol	M. musculus	53859	M. musculus	0.0	0.0	0.0	0.0	0.0	0.0	0.0	0.0	0.0	0.0	0.0	0.0	0.0	0.0	0.0	0.0	0.0	0.0	0.0	0.0
Cdhr1	170677	symbol	M. musculus	170677	M. musculus	0.0	0.0	0.0	0.0	0.0	0.0	0.0	0.0	0.0	0.0	0.0	0.0	0.0	0.0	0.0	0.0	0.0	0.0	0.0	0.0
Igf2	16002	symbol	M. musculus	16002	M. musculus	0.0	1.0	0.0	1.0	0.0	1.0	0.0	0.0	0.0	0.0	0.0	0.0	0.0	0.0	0.0	0.0	0.0	0.0	1.0	0.0
Adgra2	78560	symbol	M. musculus	78560	M. musculus	0.0	0.0	0.0	1.0	0.0	0.0	0.0	0.0	0.0	0.0	0.0	0.0	0.0	0.0	0.0	0.0	0.0	0.0	0.0	0.0
Inmt	21743	symbol	M. musculus	21743	M. musculus	0.0	0.0	0.0	0.0	0.0	0.0	0.0	0.0	0.0	0.0	0.0	0.0	0.0	0.0	0.0	0.0	0.0	0.0	0.0	0.0
Gm10605	100038557	symbol	M. musculus	100038557	M. musculus	0.0	0.0	0.0	0.0	0.0	0.0	0.0	0.0	0.0	0.0	0.0	0.0	0.0	0.0	0.0	0.0	0.0	0.0	0.0	0.0
Tap1	21354	symbol	M. musculus	21354	M. musculus	0.0	0.0	0.0	0.0	0.0	0.0	0.0	0.0	0.0	0.0	0.0	0.0	0.0	0.0	0.0	0.0	0.0	0.0	0.0	0.0
Alas2	11656	symbol	M. musculus	11656	M. musculus	0.0	0.0	0.0	0.0	0.0	0.0	0.0	0.0	0.0	0.0	0.0	0.0	0.0	0.0	0.0	0.0	0.0	0.0	0.0	0.0
Ndufaf6	76947	symbol	M. musculus	76947	M. musculus	0.0	0.0	0.0	0.0	0.0	0.0	0.0	0.0	0.0	0.0	0.0	0.0	0.0	0.0	0.0	0.0	0.0	0.0	0.0	0.0
Galk1	14635	symbol	M. musculus	14635	M. musculus	0.0	0.0	0.0	0.0	0.0	0.0	0.0	0.0	0.0	0.0	0.0	0.0	0.0	0.0	0.0	0.0	0.0	0.0	0.0	0.0
Plekho2	102595	symbol	M. musculus	102595	M. musculus	0.0	0.0	0.0	0.0	0.0	0.0	0.0	0.0	0.0	0.0	0.0	0.0	0.0	0.0	0.0	0.0	0.0	0.0	0.0	0.0
Clec11a	20256	symbol	M. musculus	20256	M. musculus	0.0	0.0	0.0	0.0	0.0	0.0	0.0	0.0	0.0	0.0	0.0	0.0	0.0	0.0	0.0	0.0	0.0	0.0	0.0	0.0
Mybpc1	109272	symbol	M. musculus	109272	M. musculus	0.0	0.0	0.0	0.0	0.0	0.0	0.0	0.0	0.0	0.0	0.0	0.0	0.0	0.0	0.0	0.0	0.0	0.0	0.0	0.0
Ccdc120	54648	symbol	M. musculus	54648	M. musculus	0.0	0.0	0.0	0.0	0.0	0.0	0.0	0.0	0.0	0.0	0.0	0.0	0.0	0.0	0.0	0.0	0.0	0.0	0.0	0.0
Hes1	15205	symbol	M. musculus	15205	M. musculus	0.0	0.0	0.0	0.0	0.0	1.0	0.0	0.0	0.0	0.0	1.0	0.0	1.0	0.0	0.0	0.0	0.0	0.0	1.0	1.0
Slc41a3	71699	symbol	M. musculus	71699	M. musculus	0.0	0.0	0.0	0.0	0.0	0.0	0.0	0.0	0.0	0.0	0.0	0.0	0.0	0.0	0.0	0.0	0.0	0.0	0.0	0.0
Krt1	16678	symbol	M. musculus	16678	M. musculus	0.0	0.0	0.0	0.0	0.0	0.0	0.0	0.0	0.0	0.0	0.0	0.0	0.0	0.0	0.0	0.0	0.0	0.0	0.0	0.0
Zfp28	22690	symbol	M. musculus	22690	M. musculus	0.0	0.0	0.0	0.0	0.0	0.0	0.0	0.0	0.0	0.0	0.0	0.0	0.0	0.0	0.0	0.0	0.0	0.0	0.0	0.0
Syt2	20980	symbol	M. musculus	20980	M. musculus	1.0	0.0	0.0	0.0	0.0	0.0	1.0	0.0	0.0	0.0	1.0	0.0	0.0	0.0	0.0	0.0	0.0	0.0	0.0	0.0
Odf3b	70113	symbol	M. musculus	70113	M. musculus	0.0	0.0	0.0	0.0	0.0	0.0	0.0	0.0	0.0	0.0	0.0	0.0	0.0	0.0	0.0	0.0	0.0	0.0	0.0	0.0
Scn5a	20271	symbol	M. musculus	20271	M. musculus	0.0	0.0	0.0	0.0	0.0	0.0	0.0	0.0	0.0	0.0	1.0	0.0	0.0	0.0	0.0	0.0	0.0	1.0	0.0	0.0
Gm19412	100502849	symbol	M. musculus	100502849	M. musculus	0.0	0.0	0.0	0.0	0.0	0.0	0.0	0.0	0.0	0.0	0.0	0.0	0.0	0.0	0.0	0.0	0.0	0.0	0.0	0.0
Tcf7l2	21416	symbol	M. musculus	21416	M. musculus	0.0	0.0	0.0	0.0	0.0	0.0	0.0	0.0	0.0	0.0	0.0	0.0	1.0	0.0	0.0	0.0	0.0	0.0	1.0	1.0

## Sheet: Enrichment
The enrichment of astrocyte differentially expressed genes
GroupID	Category	Term	Description	LogP	Log(q-value)	InTerm_InList	Genes	Symbols
1_Summary	GO Biological Processes	GO:0099536	synaptic signaling	-9.77226	-5.52321	37/419	11540,12564,12919,13488,13489,14407,14809,14810,14813,15171,15370,18155,18530,18610,18619,19400,20980,21823,22342,23934,23964,27220,29867,60596,75141,75209,99296,105782,108015,108069,110012,110312,110834,170758,381979,382056,432763,14251,59012,545192	Adora2a,Cdh8,Crhbp,Drd1,Drd2,Gabrg3,Grik5,Grin1,Grin2c,Hcrt,Nr4a1,Pnoc,Pcdh8,Pdyn,Penk,Rapsn,Syt2,Th,Lin7b,Ly6h,Tenm2,Cartpt,Cabp1,Gucy1a1,Rasd2,Sv2c,Hrh3,Scrib,Chrnb4,Grm3,Tpgs1,Pmch,Chrna3,Rac3,Brsk1,Crtc1,Prr7,Flot1,Moxd1,Baiap3
1_Member	GO Biological Processes	GO:0099536	synaptic signaling	-9.77226	-5.52321	37/419	11540,12564,12919,13488,13489,14407,14809,14810,14813,15171,15370,18155,18530,18610,18619,19400,20980,21823,22342,23934,23964,27220,29867,60596,75141,75209,99296,105782,108015,108069,110012,110312,110834,170758,381979,382056,432763	Adora2a,Cdh8,Crhbp,Drd1,Drd2,Gabrg3,Grik5,Grin1,Grin2c,Hcrt,Nr4a1,Pnoc,Pcdh8,Pdyn,Penk,Rapsn,Syt2,Th,Lin7b,Ly6h,Tenm2,Cartpt,Cabp1,Gucy1a1,Rasd2,Sv2c,Hrh3,Scrib,Chrnb4,Grm3,Tpgs1,Pmch,Chrna3,Rac3,Brsk1,Crtc1,Prr7
1_Member	GO Biological Processes	GO:0099537	trans-synaptic signaling	-8.62028	-4.67226	33/379	11540,12564,12919,13488,13489,14407,14809,14810,14813,15171,15370,18155,18530,18610,18619,19400,20980,21823,22342,23964,27220,60596,75141,75209,99296,105782,108015,108069,110012,110312,110834,170758,381979	Adora2a,Cdh8,Crhbp,Drd1,Drd2,Gabrg3,Grik5,Grin1,Grin2c,Hcrt,Nr4a1,Pnoc,Pcdh8,Pdyn,Penk,Rapsn,Syt2,Th,Lin7b,Tenm2,Cartpt,Gucy1a1,Rasd2,Sv2c,Hrh3,Scrib,Chrnb4,Grm3,Tpgs1,Pmch,Chrna3,Rac3,Brsk1
1_Member	GO Biological Processes	GO:0007268	chemical synaptic transmission	-8.04729	-4.49721	31/359	11540,12564,12919,13488,13489,14407,14809,14810,14813,15171,15370,18155,18530,18610,18619,19400,20980,21823,22342,27220,75141,75209,99296,105782,108015,108069,110012,110312,110834,170758,381979	Adora2a,Cdh8,Crhbp,Drd1,Drd2,Gabrg3,Grik5,Grin1,Grin2c,Hcrt,Nr4a1,Pnoc,Pcdh8,Pdyn,Penk,Rapsn,Syt2,Th,Lin7b,Cartpt,Rasd2,Sv2c,Hrh3,Scrib,Chrnb4,Grm3,Tpgs1,Pmch,Chrna3,Rac3,Brsk1
1_Member	GO Biological Processes	GO:0098916	anterograde trans-synaptic signaling	-8.04729	-4.49721	31/359	11540,12564,12919,13488,13489,14407,14809,14810,14813,15171,15370,18155,18530,18610,18619,19400,20980,21823,22342,27220,75141,75209,99296,105782,108015,108069,110012,110312,110834,170758,381979	Adora2a,Cdh8,Crhbp,Drd1,Drd2,Gabrg3,Grik5,Grin1,Grin2c,Hcrt,Nr4a1,Pnoc,Pcdh8,Pdyn,Penk,Rapsn,Syt2,Th,Lin7b,Cartpt,Rasd2,Sv2c,Hrh3,Scrib,Chrnb4,Grm3,Tpgs1,Pmch,Chrna3,Rac3,Brsk1
1_Member	GO Biological Processes	GO:0001505	regulation of neurotransmitter levels	-2.49577	-0.467549	15/253	11540,13488,13489,14251,15171,15370,20980,21823,22342,59012,99296,105782,110834,381979,545192	Adora2a,Drd1,Drd2,Flot1,Hcrt,Nr4a1,Syt2,Th,Lin7b,Moxd1,Hrh3,Scrib,Chrna3,Brsk1,Baiap3
2_Summary	GO Biological Processes	GO:0007610	behavior	-8.40277	-4.63084	48/716	11540,11816,11838,11998,12424,12919,13488,13489,13653,13838,14419,14601,14708,14810,15171,16002,16819,17536,18429,18619,19049,19122,20265,20473,21823,26557,26570,27220,53324,54006,64378,71722,75141,99296,106763,108015,110012,110312,110834,219228,223864,224129,241118,243961,268354,329934,381979,382056,12575,13864,19739,22590,66704,93898,213990,15270,21803	Adora2a,Apoe,Arc,Avp,Cck,Crhbp,Drd1,Drd2,Egr1,Epha4,Gal,Ghrh,Gng7,Grin1,Hcrt,Igf2,Lcn2,Meis2,Oxt,Penk,Ppp1r1b,Prnp,Scn1a,Six3,Th,Homer2,Slc7a11,Cartpt,Nptx2,Deaf1,Gpr88,Cic,Rasd2,Hrh3,Ttbk1,Chrnb4,Tpgs1,Pmch,Chrna3,Pcdh17,Rapgef3,Adcy5,Asic4,Shank1,Tafa2,Foxo6,Brsk1,Crtc1,Cdkn1a,Nr2f6,Rgs9,Xpa,Rbm4b,Cers1,Agap3,H2ax,Tgfb1
2_Member	GO Biological Processes	GO:0007610	behavior	-8.40277	-4.63084	48/716	11540,11816,11838,11998,12424,12919,13488,13489,13653,13838,14419,14601,14708,14810,15171,16002,16819,17536,18429,18619,19049,19122,20265,20473,21823,26557,26570,27220,53324,54006,64378,71722,75141,99296,106763,108015,110012,110312,110834,219228,223864,224129,241118,243961,268354,329934,381979,382056	Adora2a,Apoe,Arc,Avp,Cck,Crhbp,Drd1,Drd2,Egr1,Epha4,Gal,Ghrh,Gng7,Grin1,Hcrt,Igf2,Lcn2,Meis2,Oxt,Penk,Ppp1r1b,Prnp,Scn1a,Six3,Th,Homer2,Slc7a11,Cartpt,Nptx2,Deaf1,Gpr88,Cic,Rasd2,Hrh3,Ttbk1,Chrnb4,Tpgs1,Pmch,Chrna3,Pcdh17,Rapgef3,Adcy5,Asic4,Shank1,Tafa2,Foxo6,Brsk1,Crtc1
2_Member	GO Biological Processes	GO:0007611	learning or memory	-6.33	-2.92605	26/320	11816,11838,12424,13488,13489,13653,14810,16002,16819,17536,19049,19122,21823,26570,53324,54006,64378,71722,99296,106763,223864,243961,268354,329934,381979,382056	Apoe,Arc,Cck,Drd1,Drd2,Egr1,Grin1,Igf2,Lcn2,Meis2,Ppp1r1b,Prnp,Th,Slc7a11,Nptx2,Deaf1,Gpr88,Cic,Hrh3,Ttbk1,Rapgef3,Shank1,Tafa2,Foxo6,Brsk1,Crtc1
2_Member	GO Biological Processes	GO:0007613	memory	-5.90011	-2.55415	17/160	11816,11838,12424,13488,13489,13653,14810,16002,16819,19049,21823,71722,99296,243961,268354,329934,382056	Apoe,Arc,Cck,Drd1,Drd2,Egr1,Grin1,Igf2,Lcn2,Ppp1r1b,Th,Cic,Hrh3,Shank1,Tafa2,Foxo6,Crtc1
2_Member	GO Biological Processes	GO:0050890	cognition	-5.44189	-2.14708	26/357	11816,11838,12424,13488,13489,13653,14810,16002,16819,17536,19049,19122,21823,26570,53324,54006,64378,71722,99296,106763,223864,243961,268354,329934,381979,382056	Apoe,Arc,Cck,Drd1,Drd2,Egr1,Grin1,Igf2,Lcn2,Meis2,Ppp1r1b,Prnp,Th,Slc7a11,Nptx2,Deaf1,Gpr88,Cic,Hrh3,Ttbk1,Rapgef3,Shank1,Tafa2,Foxo6,Brsk1,Crtc1
2_Member	GO Biological Processes	GO:0007612	learning	-5.00833	-1.83076	17/186	12424,13488,13489,14810,17536,19049,21823,26570,53324,54006,64378,71722,99296,223864,243961,268354,381979	Cck,Drd1,Drd2,Grin1,Meis2,Ppp1r1b,Th,Slc7a11,Nptx2,Deaf1,Gpr88,Cic,Hrh3,Rapgef3,Shank1,Tafa2,Brsk1
2_Member	GO Biological Processes	GO:0008306	associative learning	-4.78351	-1.66101	13/119	12424,13488,13489,14810,17536,19049,26570,53324,54006,223864,243961,268354,381979	Cck,Drd1,Drd2,Grin1,Meis2,Ppp1r1b,Slc7a11,Nptx2,Deaf1,Rapgef3,Shank1,Tafa2,Brsk1
2_Member	GO Biological Processes	GO:0008542	visual learning	-3.88935	-1.20561	9/73	12424,13488,13489,14810,17536,19049,26570,54006,268354	Cck,Drd1,Drd2,Grin1,Meis2,Ppp1r1b,Slc7a11,Deaf1,Tafa2
2_Member	GO Biological Processes	GO:0007632	visual behavior	-3.70938	-1.15053	9/77	12424,13488,13489,14810,17536,19049,26570,54006,268354	Cck,Drd1,Drd2,Grin1,Meis2,Ppp1r1b,Slc7a11,Deaf1,Tafa2
2_Member	GO Biological Processes	GO:0009416	response to light stimulus	-3.00524	-0.742961	19/321	12424,12575,13488,13489,13864,14810,17536,19049,19739,22590,26570,54006,64378,66704,93898,213990,268354,381979,382056	Cck,Cdkn1a,Drd1,Drd2,Nr2f6,Grin1,Meis2,Ppp1r1b,Rgs9,Xpa,Slc7a11,Deaf1,Gpr88,Rbm4b,Cers1,Agap3,Tafa2,Brsk1,Crtc1
2_Member	GO Biological Processes	GO:0009314	response to radiation	-2.5886	-0.509757	22/429	12424,12575,13488,13489,13653,13864,14810,15270,17536,19049,19739,21803,22590,26570,54006,64378,66704,93898,213990,268354,381979,382056	Cck,Cdkn1a,Drd1,Drd2,Egr1,Nr2f6,Grin1,H2ax,Meis2,Ppp1r1b,Rgs9,Tgfb1,Xpa,Slc7a11,Deaf1,Gpr88,Rbm4b,Cers1,Agap3,Tafa2,Brsk1,Crtc1
3_Summary	KEGG Pathway	mmu05030	Cocaine addiction	-6.38365	-2.92605	10/48	13488,13489,14810,14813,18610,19049,19739,21823,108069,224129,11540,15370,14708,15270,64337,69386,77605,78303,232440,100503710,11838,14281,11816,13838,19122,382056,12919,20265,26557,26570,27220,108015,110012,110834,219228,243961,11998,13653,18619,64378,75141,16572,19054,54377,118445,170758,12683,15171,15166,18429,20130,223864	Drd1,Drd2,Grin1,Grin2c,Pdyn,Ppp1r1b,Rgs9,Th,Grm3,Adcy5,Adora2a,Nr4a1,Gng7,H2ax,Gng13,H4c8,H2az2,H2bu2,H2aj,Gm5741,Arc,Fos,Apoe,Epha4,Prnp,Crtc1,Crhbp,Scn1a,Homer2,Slc7a11,Cartpt,Chrnb4,Tpgs1,Chrna3,Pcdh17,Shank1,Avp,Egr1,Penk,Gpr88,Rasd2,Kif5a,Ppp2r3d,Cacng4,Klf16,Rac3,Cidea,Hcrt,Hcn2,Oxt,Rras,Rapgef3
3_Member	KEGG Pathway	mmu05030	Cocaine addiction	-6.38365	-2.92605	10/48	13488,13489,14810,14813,18610,19049,19739,21823,108069,224129	Drd1,Drd2,Grin1,Grin2c,Pdyn,Ppp1r1b,Rgs9,Th,Grm3,Adcy5
3_Member	GO Biological Processes	GO:0001975	response to amphetamine	-4.75844	-1.66101	6/22	11540,13488,13489,14810,15370,19049	Adora2a,Drd1,Drd2,Grin1,Nr4a1,Ppp1r1b
3_Member	GO Biological Processes	GO:0014075	response to amine	-4.5218	-1.56322	6/24	11540,13488,13489,14810,15370,19049	Adora2a,Drd1,Drd2,Grin1,Nr4a1,Ppp1r1b
3_Member	KEGG Pathway	mmu05034	Alcoholism	-4.45969	-1.53286	17/205	11540,13488,13489,14708,14810,14813,15270,18610,19049,21823,64337,69386,77605,78303,224129,232440,100503710	Adora2a,Drd1,Drd2,Gng7,Grin1,Grin2c,H2ax,Pdyn,Ppp1r1b,Th,Gng13,H4c8,H2az2,H2bu2,Adcy5,H2aj,Gm5741
3_Member	KEGG Pathway	mmu05031	Amphetamine addiction	-4.08248	-1.29583	9/69	11838,13488,14281,14810,14813,18610,19049,21823,224129	Arc,Drd1,Fos,Grin1,Grin2c,Pdyn,Ppp1r1b,Th,Adcy5
3_Member	GO Biological Processes	GO:1900271	regulation of long-term synaptic potentiation	-3.91638	-1.20561	8/57	11540,11816,11838,13488,13489,13838,19122,382056	Adora2a,Apoe,Arc,Drd1,Drd2,Epha4,Prnp,Crtc1
3_Member	GO Biological Processes	GO:0030534	adult behavior	-3.79216	-1.18656	15/189	12919,13488,13489,13838,14810,19049,20265,26557,26570,27220,108015,110012,110834,219228,243961	Crhbp,Drd1,Drd2,Epha4,Grin1,Ppp1r1b,Scn1a,Homer2,Slc7a11,Cartpt,Chrnb4,Tpgs1,Chrna3,Pcdh17,Shank1
3_Member	GO Biological Processes	GO:0007626	locomotory behavior	-3.73834	-1.16962	18/257	11540,11816,11998,13488,13489,13653,13838,14708,14810,18619,19049,20265,21823,64378,75141,108015,110834,224129	Adora2a,Apoe,Avp,Drd1,Drd2,Egr1,Epha4,Gng7,Grin1,Penk,Ppp1r1b,Scn1a,Th,Gpr88,Rasd2,Chrnb4,Chrna3,Adcy5
3_Member	KEGG Pathway	mmu04728	Dopaminergic synapse	-3.59468	-1.07803	12/135	13488,13489,14281,14708,16572,19049,19054,20265,21823,64337,224129,100503710	Drd1,Drd2,Fos,Gng7,Kif5a,Ppp1r1b,Ppp2r3d,Scn1a,Th,Gng13,Adcy5,Gm5741
3_Member	GO Biological Processes	GO:0042220	response to cocaine	-3.05077	-0.766638	6/43	12919,13488,13489,19049,26557,54377	Crhbp,Drd1,Drd2,Ppp1r1b,Homer2,Cacng4
3_Member	GO Biological Processes	GO:0007212	dopamine receptor signaling pathway	-3.04721	-0.766638	5/29	13488,13489,19739,118445,224129	Drd1,Drd2,Rgs9,Klf16,Adcy5
3_Member	GO Biological Processes	GO:0021894	cerebral cortex GABAergic interneuron development	-3.0285	-0.757174	3/8	13488,13489,170758	Drd1,Drd2,Rac3
3_Member	GO Biological Processes	GO:0043279	response to alkaloid	-2.86744	-0.654449	8/81	11540,12919,13488,13489,14810,19049,26557,54377	Adora2a,Crhbp,Drd1,Drd2,Grin1,Ppp1r1b,Homer2,Cacng4
3_Member	GO Biological Processes	GO:0048148	behavioral response to cocaine	-2.69164	-0.569689	4/21	13488,13489,19049,26557	Drd1,Drd2,Ppp1r1b,Homer2
3_Member	GO Biological Processes	GO:0021892	cerebral cortex GABAergic interneuron differentiation	-2.58499	-0.509757	3/11	13488,13489,170758	Drd1,Drd2,Rac3
3_Member	GO Biological Processes	GO:0001659	temperature homeostasis	-2.40729	-0.452725	5/40	12683,13488,13489,13653,15171	Cidea,Drd1,Drd2,Egr1,Hcrt
3_Member	KEGG Pathway	mmu04024	cAMP signaling pathway	-2.2222	-0.36808	13/220	11540,13488,13489,14281,14810,14813,15166,18429,19049,20130,170758,223864,224129	Adora2a,Drd1,Drd2,Fos,Grin1,Grin2c,Hcn2,Oxt,Ppp1r1b,Rras,Rac3,Rapgef3,Adcy5
3_Member	GO Biological Processes	GO:0097154	GABAergic neuron differentiation	-2.17869	-0.35288	3/15	13488,13489,170758	Drd1,Drd2,Rac3
3_Member	GO Biological Processes	GO:1900273	positive regulation of long-term synaptic potentiation	-2.06139	-0.288011	4/31	11540,13488,13489,382056	Adora2a,Drd1,Drd2,Crtc1
3_Member	WikiPathways	WP1246	Hypothetical network for drug addiction	-2.06139	-0.288011	4/31	13488,13489,14810,14813	Drd1,Drd2,Grin1,Grin2c
4_Summary	GO Biological Processes	GO:0040013	negative regulation of locomotion	-5.26148	-2.01243	25/343	11540,11816,12741,13179,13488,13489,13805,13838,15289,16480,20130,20359,20360,20562,20733,21803,22415,66214,68713,107831,114229,170942,193385,212539,332110,30948,15507,16002,16819,68992,78560	Adora2a,Apoe,Cldn5,Dcn,Drd1,Drd2,Eng,Epha4,Hmgb1,Jup,Rras,Sema6b,Sema6c,Slit1,Spint2,Tgfb1,Wnt3,Rgcc,Ifitm1,Adgrb1,Kiss1r,Erdr1,Ripor2,Gm266,Mapk15,Bin1,Hspb1,Igf2,Lcn2,Zfp580,Adgra2
4_Member	GO Biological Processes	GO:0040013	negative regulation of locomotion	-5.26148	-2.01243	25/343	11540,11816,12741,13179,13488,13489,13805,13838,15289,16480,20130,20359,20360,20562,20733,21803,22415,66214,68713,107831,114229,170942,193385,212539,332110	Adora2a,Apoe,Cldn5,Dcn,Drd1,Drd2,Eng,Epha4,Hmgb1,Jup,Rras,Sema6b,Sema6c,Slit1,Spint2,Tgfb1,Wnt3,Rgcc,Ifitm1,Adgrb1,Kiss1r,Erdr1,Ripor2,Gm266,Mapk15
4_Member	GO Biological Processes	GO:0051271	negative regulation of cellular component movement	-3.92049	-1.20561	21/317	11816,12741,13179,13488,13489,13805,13838,15289,16480,20130,20733,21803,30948,66214,68713,107831,114229,170942,193385,212539,332110	Apoe,Cldn5,Dcn,Drd1,Drd2,Eng,Epha4,Hmgb1,Jup,Rras,Spint2,Tgfb1,Bin1,Rgcc,Ifitm1,Adgrb1,Kiss1r,Erdr1,Ripor2,Gm266,Mapk15
4_Member	GO Biological Processes	GO:2000146	negative regulation of cell motility	-3.64692	-1.11387	20/308	11816,12741,13179,13488,13489,13805,13838,15289,16480,20130,20733,21803,66214,68713,107831,114229,170942,193385,212539,332110	Apoe,Cldn5,Dcn,Drd1,Drd2,Eng,Epha4,Hmgb1,Jup,Rras,Spint2,Tgfb1,Rgcc,Ifitm1,Adgrb1,Kiss1r,Erdr1,Ripor2,Gm266,Mapk15
4_Member	GO Biological Processes	GO:0030336	negative regulation of cell migration	-3.44934	-0.999634	19/295	11816,12741,13179,13488,13489,13805,13838,15289,16480,20130,21803,66214,68713,107831,114229,170942,193385,212539,332110	Apoe,Cldn5,Dcn,Drd1,Drd2,Eng,Epha4,Hmgb1,Jup,Rras,Tgfb1,Rgcc,Ifitm1,Adgrb1,Kiss1r,Erdr1,Ripor2,Gm266,Mapk15
4_Member	GO Biological Processes	GO:0010596	negative regulation of endothelial cell migration	-3.22684	-0.865651	7/55	11816,13179,15289,16480,21803,66214,107831	Apoe,Dcn,Hmgb1,Jup,Tgfb1,Rgcc,Adgrb1
4_Member	GO Biological Processes	GO:0010594	regulation of endothelial cell migration	-3.11479	-0.790022	13/174	11816,13179,15289,15507,16002,16480,16819,20130,21803,66214,68992,78560,107831	Apoe,Dcn,Hmgb1,Hspb1,Igf2,Jup,Lcn2,Rras,Tgfb1,Rgcc,Zfp580,Adgra2,Adgrb1
4_Member	GO Biological Processes	GO:0043537	negative regulation of blood vessel endothelial cell migration	-2.66711	-0.561071	5/35	11816,15289,16480,21803,66214	Apoe,Hmgb1,Jup,Tgfb1,Rgcc
4_Member	GO Biological Processes	GO:0010633	negative regulation of epithelial cell migration	-2.53321	-0.493673	7/72	11816,13179,15289,16480,21803,66214,107831	Apoe,Dcn,Hmgb1,Jup,Tgfb1,Rgcc,Adgrb1
4_Member	GO Biological Processes	GO:0010595	positive regulation of endothelial cell migration	-2.07284	-0.288011	8/109	15289,15507,16002,16819,20130,21803,68992,78560	Hmgb1,Hspb1,Igf2,Lcn2,Rras,Tgfb1,Zfp580,Adgra2
5_Summary	GO Biological Processes	GO:0035418	protein localization to synapse	-5.00063	-1.83076	10/67	12217,14810,14813,15507,16572,16593,19400,53324,105782,243961,11733,14251,16480,19376,22342,54409,57816,74257,93835,104886	Bsn,Grin1,Grin2c,Hspb1,Kif5a,Klc1,Rapsn,Nptx2,Scrib,Shank1,Ank1,Flot1,Jup,Rab34,Lin7b,Ramp2,Tesc,Tspan17,Amn,Rab15
5_Member	GO Biological Processes	GO:0035418	protein localization to synapse	-5.00063	-1.83076	10/67	12217,14810,14813,15507,16572,16593,19400,53324,105782,243961	Bsn,Grin1,Grin2c,Hspb1,Kif5a,Klc1,Rapsn,Nptx2,Scrib,Shank1
5_Member	GO Biological Processes	GO:1902414	protein localization to cell junction	-3.56655	-1.06569	10/98	12217,14810,14813,15507,16572,16593,19400,53324,105782,243961	Bsn,Grin1,Grin2c,Hspb1,Kif5a,Klc1,Rapsn,Nptx2,Scrib,Shank1
5_Member	GO Biological Processes	GO:1990778	protein localization to cell periphery	-2.41653	-0.452725	15/258	11733,14251,14810,14813,16480,19376,19400,22342,53324,54409,57816,74257,93835,104886,105782	Ank1,Flot1,Grin1,Grin2c,Jup,Rab34,Rapsn,Lin7b,Nptx2,Ramp2,Tesc,Tspan17,Amn,Rab15,Scrib
5_Member	GO Biological Processes	GO:1903539	protein localization to postsynaptic membrane	-2.40729	-0.452725	5/40	14810,14813,19400,53324,105782	Grin1,Grin2c,Rapsn,Nptx2,Scrib
5_Member	GO Biological Processes	GO:0062237	protein localization to postsynapse	-2.36019	-0.441549	5/41	14810,14813,19400,53324,105782	Grin1,Grin2c,Rapsn,Nptx2,Scrib
6_Summary	GO Biological Processes	GO:0007179	transforming growth factor beta receptor signaling pathway	-4.73397	-1.66101	11/87	12167,12741,13805,14281,16998,17127,20375,21803,108075,252864,100044509,20289,13590,13653,15901,21804,15205,15370,15507,22340,54409,216166,329628,13179,14264,18741,13838,14708,16002,18188,50915,51789,73707,110834	Bmpr1b,Cldn5,Eng,Fos,Ltbp3,Smad3,Spi1,Tgfb1,Ltbp4,Dusp15,Tgfbr3l,Scx,Lefty1,Egr1,Id1,Tgfb1i1,Hes1,Nr4a1,Hspb1,Vegfb,Ramp2,Plk5,Fat4,Dcn,Fmod,Pitx2,Epha4,Gng7,Igf2,Nrtn,Grb14,Tnk2,Gucy2g,Chrna3
6_Member	GO Biological Processes	GO:0007179	transforming growth factor beta receptor signaling pathway	-4.73397	-1.66101	11/87	12167,12741,13805,14281,16998,17127,20375,21803,108075,252864,100044509	Bmpr1b,Cldn5,Eng,Fos,Ltbp3,Smad3,Spi1,Tgfb1,Ltbp4,Dusp15,Tgfbr3l
6_Member	GO Biological Processes	GO:0071560	cellular response to transforming growth factor beta stimulus	-3.81208	-1.19316	12/128	12167,12741,13805,14281,16998,17127,20289,20375,21803,108075,252864,100044509	Bmpr1b,Cldn5,Eng,Fos,Ltbp3,Smad3,Scx,Spi1,Tgfb1,Ltbp4,Dusp15,Tgfbr3l
6_Member	GO Biological Processes	GO:0071559	response to transforming growth factor beta	-3.65518	-1.11387	12/133	12167,12741,13805,14281,16998,17127,20289,20375,21803,108075,252864,100044509	Bmpr1b,Cldn5,Eng,Fos,Ltbp3,Smad3,Scx,Spi1,Tgfb1,Ltbp4,Dusp15,Tgfbr3l
6_Member	GO Biological Processes	GO:0007178	transmembrane receptor protein serine/threonine kinase signaling pathway	-3.54745	-1.06183	16/221	12167,12741,13590,13653,13805,14281,15901,16998,17127,20289,20375,21803,21804,108075,252864,100044509	Bmpr1b,Cldn5,Lefty1,Egr1,Eng,Fos,Id1,Ltbp3,Smad3,Scx,Spi1,Tgfb1,Tgfb1i1,Ltbp4,Dusp15,Tgfbr3l
6_Member	GO Biological Processes	GO:0071363	cellular response to growth factor stimulus	-2.56415	-0.505435	22/431	12167,12741,13590,13653,13805,14281,15205,15370,15507,15901,16998,17127,20289,20375,21803,22340,54409,108075,216166,252864,329628,100044509	Bmpr1b,Cldn5,Lefty1,Egr1,Eng,Fos,Hes1,Nr4a1,Hspb1,Id1,Ltbp3,Smad3,Scx,Spi1,Tgfb1,Vegfb,Ramp2,Ltbp4,Plk5,Dusp15,Fat4,Tgfbr3l
6_Member	KEGG Pathway	mmu04350	TGF-beta signaling pathway	-2.42929	-0.455619	8/95	12167,13179,13590,14264,15901,17127,18741,21803	Bmpr1b,Dcn,Lefty1,Fmod,Id1,Smad3,Pitx2,Tgfb1
6_Member	GO Biological Processes	GO:0070848	response to growth factor	-2.38744	-0.441549	22/446	12167,12741,13590,13653,13805,14281,15205,15370,15507,15901,16998,17127,20289,20375,21803,22340,54409,108075,216166,252864,329628,100044509	Bmpr1b,Cldn5,Lefty1,Egr1,Eng,Fos,Hes1,Nr4a1,Hspb1,Id1,Ltbp3,Smad3,Scx,Spi1,Tgfb1,Vegfb,Ramp2,Ltbp4,Plk5,Dusp15,Fat4,Tgfbr3l
6_Member	GO Biological Processes	GO:0007167	enzyme linked receptor protein signaling pathway	-2.32913	-0.430326	27/593	12167,12741,13590,13653,13805,13838,14281,14708,15507,15901,16002,16998,17127,18188,20289,20375,21803,21804,22340,50915,51789,73707,108075,110834,252864,329628,100044509	Bmpr1b,Cldn5,Lefty1,Egr1,Eng,Epha4,Fos,Gng7,Hspb1,Id1,Igf2,Ltbp3,Smad3,Nrtn,Scx,Spi1,Tgfb1,Tgfb1i1,Vegfb,Grb14,Tnk2,Gucy2g,Ltbp4,Chrna3,Dusp15,Fat4,Tgfbr3l
7_Summary	GO Biological Processes	GO:0007631	feeding behavior	-4.65834	-1.62076	12/105	11540,12424,13488,13489,14419,14810,15171,18429,21823,27220,99296,110312,11998,19049,381677,20980,110834,71722,243961	Adora2a,Cck,Drd1,Drd2,Gal,Grin1,Hcrt,Oxt,Th,Cartpt,Hrh3,Pmch,Avp,Ppp1r1b,Vgf,Syt2,Chrna3,Cic,Shank1
7_Member	GO Biological Processes	GO:0007631	feeding behavior	-4.65834	-1.62076	12/105	11540,12424,13488,13489,14419,14810,15171,18429,21823,27220,99296,110312	Adora2a,Cck,Drd1,Drd2,Gal,Grin1,Hcrt,Oxt,Th,Cartpt,Hrh3,Pmch
7_Member	GO Biological Processes	GO:0007617	mating behavior	-3.93583	-1.20561	6/30	11998,13488,14810,18429,19049,21823	Avp,Drd1,Grin1,Oxt,Ppp1r1b,Th
7_Member	GO Biological Processes	GO:0042755	eating behavior	-3.9072	-1.20561	7/43	11540,12424,13488,15171,18429,21823,99296	Adora2a,Cck,Drd1,Hcrt,Oxt,Th,Hrh3
7_Member	GO Biological Processes	GO:0007618	mating	-3.84187	-1.20561	7/44	11998,13488,14810,18429,19049,21823,381677	Avp,Drd1,Grin1,Oxt,Ppp1r1b,Th,Vgf
7_Member	GO Biological Processes	GO:0007625	grooming behavior	-3.05567	-0.766638	4/17	11998,13488,13489,18429	Avp,Drd1,Drd2,Oxt
7_Member	GO Biological Processes	GO:0042756	drinking behavior	-3.05567	-0.766638	4/17	13489,18429,99296,110312	Drd2,Oxt,Hrh3,Pmch
7_Member	GO Biological Processes	GO:0019098	reproductive behavior	-2.99679	-0.738965	6/44	11998,13488,14810,18429,19049,21823	Avp,Drd1,Grin1,Oxt,Ppp1r1b,Th
7_Member	GO Biological Processes	GO:0051954	positive regulation of amine transport	-2.6141	-0.51427	6/52	11540,11998,12424,13489,18429,27220	Adora2a,Avp,Cck,Drd2,Oxt,Cartpt
7_Member	GO Biological Processes	GO:0045924	regulation of female receptivity	-2.58499	-0.509757	3/11	11998,18429,19049	Avp,Oxt,Ppp1r1b
7_Member	GO Biological Processes	GO:0051952	regulation of amine transport	-2.42821	-0.455619	9/116	11540,11998,12424,13489,18429,20980,27220,99296,110834	Adora2a,Avp,Cck,Drd2,Oxt,Syt2,Cartpt,Hrh3,Chrna3
7_Member	GO Biological Processes	GO:0014048	regulation of glutamate secretion	-2.40292	-0.452725	4/25	11540,11998,12424,99296	Adora2a,Avp,Cck,Hrh3
7_Member	GO Biological Processes	GO:0035813	regulation of renal sodium excretion	-2.33943	-0.431627	4/26	11540,11998,13489,18429	Adora2a,Avp,Drd2,Oxt
7_Member	GO Biological Processes	GO:0060180	female mating behavior	-2.26706	-0.403258	3/14	11998,18429,19049	Avp,Oxt,Ppp1r1b
7_Member	GO Biological Processes	GO:0035176	social behavior	-2.26492	-0.403258	6/61	11998,13488,14810,18429,71722,243961	Avp,Drd1,Grin1,Oxt,Cic,Shank1
7_Member	GO Biological Processes	GO:0051703	biological process involved in intraspecies interaction between organisms	-2.26492	-0.403258	6/61	11998,13488,14810,18429,71722,243961	Avp,Drd1,Grin1,Oxt,Cic,Shank1
7_Member	GO Biological Processes	GO:0014049	positive regulation of glutamate secretion	-2.17869	-0.35288	3/15	11540,11998,12424	Adora2a,Avp,Cck
7_Member	GO Biological Processes	GO:0035815	positive regulation of renal sodium excretion	-2.17869	-0.35288	3/15	11540,13489,18429	Adora2a,Drd2,Oxt
7_Member	GO Biological Processes	GO:0050433	regulation of catecholamine secretion	-2.03719	-0.271016	6/68	11540,13489,18429,20980,27220,99296	Adora2a,Drd2,Oxt,Syt2,Cartpt,Hrh3
7_Member	GO Biological Processes	GO:0007620	copulation	-2.02123	-0.266328	3/17	11998,18429,381677	Avp,Oxt,Vgf
7_Member	GO Biological Processes	GO:0042711	maternal behavior	-2.02123	-0.266328	3/17	11998,13488,18429	Avp,Drd1,Oxt
7_Member	GO Biological Processes	GO:0044062	regulation of excretion	-2.0124	-0.26028	4/32	11540,11998,13489,18429	Adora2a,Avp,Drd2,Oxt
8_Summary	GO Biological Processes	GO:0007218	neuropeptide signaling pathway	-4.63937	-1.62076	11/89	12854,14419,15171,18155,18610,18619,21334,27220,30052,110312,114229,11540,11998,12424,13488,13489,14407,14601,14809,14810,14813,18429,22045,71897,99296,108015,108069,110834,11816,545192,12919,54409,64337,19049,19739,58175,207728,224129,13864,66704,382056	Cort,Gal,Hcrt,Pnoc,Pdyn,Penk,Tac2,Cartpt,Pcsk1n,Pmch,Kiss1r,Adora2a,Avp,Cck,Drd1,Drd2,Gabrg3,Ghrh,Grik5,Grin1,Grin2c,Oxt,Trhr,Lypd6b,Hrh3,Chrnb4,Grm3,Chrna3,Apoe,Baiap3,Crhbp,Ramp2,Gng13,Ppp1r1b,Rgs9,Rgs20,Pde2a,Adcy5,Nr2f6,Rbm4b,Crtc1
8_Member	GO Biological Processes	GO:0007218	neuropeptide signaling pathway	-4.63937	-1.62076	11/89	12854,14419,15171,18155,18610,18619,21334,27220,30052,110312,114229	Cort,Gal,Hcrt,Pnoc,Pdyn,Penk,Tac2,Cartpt,Pcsk1n,Pmch,Kiss1r
8_Member	KEGG Pathway	mmu04080	Neuroactive ligand-receptor interaction	-4.5814	-1.58762	25/376	11540,11998,12424,12854,13488,13489,14407,14419,14601,14809,14810,14813,15171,18429,18610,18619,21334,22045,71897,99296,108015,108069,110312,110834,114229	Adora2a,Avp,Cck,Cort,Drd1,Drd2,Gabrg3,Gal,Ghrh,Grik5,Grin1,Grin2c,Hcrt,Oxt,Pdyn,Penk,Tac2,Trhr,Lypd6b,Hrh3,Chrnb4,Grm3,Pmch,Chrna3,Kiss1r
8_Member	GO Biological Processes	GO:0045187	regulation of circadian sleep/wake cycle, sleep	-4.11389	-1.2962	6/28	11540,12854,13488,13489,14601,110312	Adora2a,Cort,Drd1,Drd2,Ghrh,Pmch
8_Member	GO Biological Processes	GO:0042749	regulation of circadian sleep/wake cycle	-3.85216	-1.20561	6/31	11540,12854,13488,13489,14601,110312	Adora2a,Cort,Drd1,Drd2,Ghrh,Pmch
8_Member	GO Biological Processes	GO:0050795	regulation of behavior	-3.4599	-1.00324	10/101	11540,11816,12424,12854,13488,13489,14601,18619,110312,545192	Adora2a,Apoe,Cck,Cort,Drd1,Drd2,Ghrh,Penk,Pmch,Baiap3
8_Member	GO Biological Processes	GO:0048520	positive regulation of behavior	-3.22261	-0.865651	6/40	11540,12424,13488,14601,18619,110312	Adora2a,Cck,Drd1,Ghrh,Penk,Pmch
8_Member	Reactome Gene Sets	R-MMU-500792	GPCR ligand binding	-2.87042	-0.654449	21/381	11540,11998,12424,12854,12919,13488,13489,14419,14601,15171,18155,18429,18619,21334,22045,54409,64337,99296,108069,110312,114229	Adora2a,Avp,Cck,Cort,Crhbp,Drd1,Drd2,Gal,Ghrh,Hcrt,Pnoc,Oxt,Penk,Tac2,Trhr,Ramp2,Gng13,Hrh3,Grm3,Pmch,Kiss1r
8_Member	Reactome Gene Sets	R-MMU-375276	Peptide ligand-binding receptors	-2.42564	-0.45534	12/184	11998,12424,12854,14419,15171,18155,18429,18619,21334,22045,110312,114229	Avp,Cck,Cort,Gal,Hcrt,Pnoc,Oxt,Penk,Tac2,Trhr,Pmch,Kiss1r
8_Member	GO Biological Processes	GO:0045938	positive regulation of circadian sleep/wake cycle, sleep	-2.26706	-0.403258	3/14	11540,14601,110312	Adora2a,Ghrh,Pmch
8_Member	Reactome Gene Sets	R-MMU-373076	Class A/1 (Rhodopsin-like receptors)	-2.21054	-0.360768	16/298	11540,11998,12424,12854,13488,13489,14419,15171,18155,18429,18619,21334,22045,99296,110312,114229	Adora2a,Avp,Cck,Cort,Drd1,Drd2,Gal,Hcrt,Pnoc,Oxt,Penk,Tac2,Trhr,Hrh3,Pmch,Kiss1r
8_Member	Reactome Gene Sets	R-MMU-372790	Signaling by GPCR	-2.19647	-0.35288	26/578	11540,11998,12424,12854,12919,13488,13489,14419,14601,15171,18155,18429,18619,19049,19739,21334,22045,54409,58175,64337,99296,108069,110312,114229,207728,224129	Adora2a,Avp,Cck,Cort,Crhbp,Drd1,Drd2,Gal,Ghrh,Hcrt,Pnoc,Oxt,Penk,Ppp1r1b,Rgs9,Tac2,Trhr,Ramp2,Rgs20,Gng13,Hrh3,Grm3,Pmch,Kiss1r,Pde2a,Adcy5
8_Member	GO Biological Processes	GO:0042752	regulation of circadian rhythm	-2.15021	-0.332526	9/128	11540,12854,13488,13489,13864,14601,66704,110312,382056	Adora2a,Cort,Drd1,Drd2,Nr2f6,Ghrh,Rbm4b,Pmch,Crtc1
9_Summary	GO Biological Processes	GO:0001963	synaptic transmission, dopaminergic	-4.51124	-1.56322	5/15	11540,12919,13488,21823,75141	Adora2a,Crhbp,Drd1,Th,Rasd2
9_Member	GO Biological Processes	GO:0001963	synaptic transmission, dopaminergic	-4.51124	-1.56322	5/15	11540,12919,13488,21823,75141	Adora2a,Crhbp,Drd1,Th,Rasd2
10_Summary	Reactome Gene Sets	R-MMU-6794362	Protein-protein interactions at synapses	-4.40066	-1.49403	9/63	14251,14810,14813,26557,70530,233067,242667,243961,272381,14407,14809,15166,22342,52163,54377,64337,108015,110834,224129,14708,108069,100503710,14281,60596	Flot1,Grin1,Grin2c,Homer2,Lrfn2,Lrfn3,Dlgap3,Shank1,Lrrc4b,Gabrg3,Grik5,Hcn2,Lin7b,Camk1,Cacng4,Gng13,Chrnb4,Chrna3,Adcy5,Gng7,Grm3,Gm5741,Fos,Gucy1a1
10_Member	Reactome Gene Sets	R-MMU-6794362	Protein-protein interactions at synapses	-4.40066	-1.49403	9/63	14251,14810,14813,26557,70530,233067,242667,243961,272381	Flot1,Grin1,Grin2c,Homer2,Lrfn2,Lrfn3,Dlgap3,Shank1,Lrrc4b
10_Member	Reactome Gene Sets	R-MMU-8849932	Synaptic adhesion-like molecules	-3.73743	-1.16962	5/21	14251,14810,14813,70530,233067	Flot1,Grin1,Grin2c,Lrfn2,Lrfn3
10_Member	Reactome Gene Sets	R-MMU-112316	Neuronal System	-3.16878	-0.828725	19/311	14251,14407,14809,14810,14813,15166,22342,26557,52163,54377,64337,70530,108015,110834,224129,233067,242667,243961,272381	Flot1,Gabrg3,Grik5,Grin1,Grin2c,Hcn2,Lin7b,Homer2,Camk1,Cacng4,Gng13,Lrfn2,Chrnb4,Chrna3,Adcy5,Lrfn3,Dlgap3,Shank1,Lrrc4b
10_Member	KEGG Pathway	mmu04724	Glutamatergic synapse	-3.07278	-0.766638	10/113	14708,14809,14810,14813,26557,64337,108069,224129,243961,100503710	Gng7,Grik5,Grin1,Grin2c,Homer2,Gng13,Grm3,Adcy5,Shank1,Gm5741
10_Member	KEGG Pathway	mmu04713	Circadian entrainment	-2.34687	-0.431627	8/98	14281,14708,14810,14813,60596,64337,224129,100503710	Fos,Gng7,Grin1,Grin2c,Gucy1a1,Gng13,Adcy5,Gm5741
10_Member	Reactome Gene Sets	R-MMU-112314	Neurotransmitter receptors and postsynaptic signal transmission	-2.26121	-0.401322	9/123	14407,14809,14810,14813,52163,64337,108015,110834,224129	Gabrg3,Grik5,Grin1,Grin2c,Camk1,Gng13,Chrnb4,Chrna3,Adcy5
11_Summary	GO Biological Processes	GO:0043269	regulation of ion transport	-4.28881	-1.40149	39/750	11540,11838,11998,12424,12919,13400,13488,13489,14419,14810,15166,15171,15205,16819,18429,19122,19739,20265,20271,20980,21803,22393,26557,29867,30948,54377,57816,66240,66383,78688,99296,100102,110834,118454,223864,243961,269994,381925,435145,53324,242667,74155,231125	Adora2a,Arc,Avp,Cck,Crhbp,Dmpk,Drd1,Drd2,Gal,Grin1,Hcn2,Hcrt,Hes1,Lcn2,Oxt,Prnp,Rgs9,Scn1a,Scn5a,Syt2,Tgfb1,Wfs1,Homer2,Cabp1,Bin1,Cacng4,Tesc,Kcne1l,Iscu,Nol3,Hrh3,Pcsk9,Chrna3,Gjc2,Rapgef3,Shank1,Gsg1l,Plpp4,Shisa8,Nptx2,Dlgap3,Errfi1,Zfyve28
11_Member	GO Biological Processes	GO:0043269	regulation of ion transport	-4.28881	-1.40149	39/750	11540,11838,11998,12424,12919,13400,13488,13489,14419,14810,15166,15171,15205,16819,18429,19122,19739,20265,20271,20980,21803,22393,26557,29867,30948,54377,57816,66240,66383,78688,99296,100102,110834,118454,223864,243961,269994,381925,435145	Adora2a,Arc,Avp,Cck,Crhbp,Dmpk,Drd1,Drd2,Gal,Grin1,Hcn2,Hcrt,Hes1,Lcn2,Oxt,Prnp,Rgs9,Scn1a,Scn5a,Syt2,Tgfb1,Wfs1,Homer2,Cabp1,Bin1,Cacng4,Tesc,Kcne1l,Iscu,Nol3,Hrh3,Pcsk9,Chrna3,Gjc2,Rapgef3,Shank1,Gsg1l,Plpp4,Shisa8
11_Member	GO Biological Processes	GO:0099601	regulation of neurotransmitter receptor activity	-4.08248	-1.29583	9/69	11838,12919,19739,53324,54377,242667,243961,269994,435145	Arc,Crhbp,Rgs9,Nptx2,Cacng4,Dlgap3,Shank1,Gsg1l,Shisa8
11_Member	GO Biological Processes	GO:1904062	regulation of cation transmembrane transport	-3.67272	-1.12264	23/379	11838,12919,13488,13489,14419,16819,19122,19739,20271,21803,29867,30948,54377,57816,66240,66383,78688,100102,118454,223864,243961,269994,435145	Arc,Crhbp,Drd1,Drd2,Gal,Lcn2,Prnp,Rgs9,Scn5a,Tgfb1,Cabp1,Bin1,Cacng4,Tesc,Kcne1l,Iscu,Nol3,Pcsk9,Gjc2,Rapgef3,Shank1,Gsg1l,Shisa8
11_Member	GO Biological Processes	GO:0010959	regulation of metal ion transport	-3.41683	-0.97396	25/446	11540,13400,13488,13489,14419,14810,15171,15205,16819,19122,19739,20271,21803,22393,26557,29867,30948,57816,66240,66383,78688,100102,118454,223864,381925	Adora2a,Dmpk,Drd1,Drd2,Gal,Grin1,Hcrt,Hes1,Lcn2,Prnp,Rgs9,Scn5a,Tgfb1,Wfs1,Homer2,Cabp1,Bin1,Tesc,Kcne1l,Iscu,Nol3,Pcsk9,Gjc2,Rapgef3,Plpp4
11_Member	GO Biological Processes	GO:2000311	regulation of AMPA receptor activity	-3.35863	-0.92912	5/25	11838,54377,243961,269994,435145	Arc,Cacng4,Shank1,Gsg1l,Shisa8
11_Member	GO Biological Processes	GO:0010469	regulation of signaling receptor activity	-3.25648	-0.865651	12/147	11838,12919,19739,53324,54377,74155,100102,231125,242667,243961,269994,435145	Arc,Crhbp,Rgs9,Nptx2,Cacng4,Errfi1,Pcsk9,Zfyve28,Dlgap3,Shank1,Gsg1l,Shisa8
11_Member	GO Biological Processes	GO:0043270	positive regulation of ion transport	-2.88048	-0.654449	19/329	11540,11838,11998,12424,13488,13489,14419,14810,15171,16819,18429,19739,20271,22393,54377,57816,66240,118454,223864	Adora2a,Arc,Avp,Cck,Drd1,Drd2,Gal,Grin1,Hcrt,Lcn2,Oxt,Rgs9,Scn5a,Wfs1,Cacng4,Tesc,Kcne1l,Gjc2,Rapgef3
11_Member	GO Biological Processes	GO:0051924	regulation of calcium ion transport	-2.75118	-0.583056	17/287	11540,13488,13489,14810,15171,15205,19122,19739,21803,22393,26557,29867,30948,78688,118454,223864,381925	Adora2a,Drd1,Drd2,Grin1,Hcrt,Hes1,Prnp,Rgs9,Tgfb1,Wfs1,Homer2,Cabp1,Bin1,Nol3,Gjc2,Rapgef3,Plpp4
11_Member	GO Biological Processes	GO:0034765	regulation of ion transmembrane transport	-2.70533	-0.576854	25/501	11838,12919,13488,13489,14419,15166,16819,19122,19739,20265,20271,21803,29867,30948,54377,57816,66240,66383,78688,100102,118454,223864,243961,269994,435145	Arc,Crhbp,Drd1,Drd2,Gal,Hcn2,Lcn2,Prnp,Rgs9,Scn1a,Scn5a,Tgfb1,Cabp1,Bin1,Cacng4,Tesc,Kcne1l,Iscu,Nol3,Pcsk9,Gjc2,Rapgef3,Shank1,Gsg1l,Shisa8
11_Member	GO Biological Processes	GO:0032412	regulation of ion transmembrane transporter activity	-2.17958	-0.35288	15/274	11838,12919,13489,14419,19122,19739,29867,54377,57816,66240,100102,223864,243961,269994,435145	Arc,Crhbp,Drd2,Gal,Prnp,Rgs9,Cabp1,Cacng4,Tesc,Kcne1l,Pcsk9,Rapgef3,Shank1,Gsg1l,Shisa8
11_Member	GO Biological Processes	GO:2001257	regulation of cation channel activity	-2.04504	-0.275993	11/181	11838,12919,13489,14419,19739,29867,54377,66240,243961,269994,435145	Arc,Crhbp,Drd2,Gal,Rgs9,Cabp1,Cacng4,Kcne1l,Shank1,Gsg1l,Shisa8
11_Member	GO Biological Processes	GO:0022898	regulation of transmembrane transporter activity	-2.04335	-0.275738	15/284	11838,12919,13489,14419,19122,19739,29867,54377,57816,66240,100102,223864,243961,269994,435145	Arc,Crhbp,Drd2,Gal,Prnp,Rgs9,Cabp1,Cacng4,Tesc,Kcne1l,Pcsk9,Rapgef3,Shank1,Gsg1l,Shisa8
12_Summary	GO Biological Processes	GO:0060143	positive regulation of syncytium formation by plasma membrane fusion	-4.20885	-1.34001	6/27	14251,52163,68662,107831,193385,223864	Flot1,Camk1,Scgb3a1,Adgrb1,Ripor2,Rapgef3
12_Member	GO Biological Processes	GO:0060143	positive regulation of syncytium formation by plasma membrane fusion	-4.20885	-1.34001	6/27	14251,52163,68662,107831,193385,223864	Flot1,Camk1,Scgb3a1,Adgrb1,Ripor2,Rapgef3
12_Member	GO Biological Processes	GO:0060142	regulation of syncytium formation by plasma membrane fusion	-3.5478	-1.06183	6/35	14251,52163,68662,107831,193385,223864	Flot1,Camk1,Scgb3a1,Adgrb1,Ripor2,Rapgef3
12_Member	GO Biological Processes	GO:1901741	positive regulation of myoblast fusion	-2.86211	-0.654449	4/19	14251,68662,107831,193385	Flot1,Scgb3a1,Adgrb1,Ripor2
12_Member	GO Biological Processes	GO:1901739	regulation of myoblast fusion	-2.40292	-0.452725	4/25	14251,68662,107831,193385	Flot1,Scgb3a1,Adgrb1,Ripor2
13_Summary	GO Biological Processes	GO:0021983	pituitary gland development	-4.18867	-1.33756	7/39	13489,14601,15205,18420,18741,20473,21416,11922,12570,13488,14810,15208,18028,20359,20562,26570,73191,329628,668158,170758,17536,17537,18111,20130,20289,21803,22415,68870,71722,93898,105782,14912,17127	Drd2,Ghrh,Hes1,Otp,Pitx2,Six3,Tcf7l2,Neurod6,Cdk5r2,Drd1,Grin1,Hes5,Nfib,Sema6b,Slit1,Slc7a11,Fezf1,Fat4,Ccdc85c,Rac3,Meis2,Meis3,Nnat,Rras,Scx,Tgfb1,Wnt3,Ak8,Cic,Cers1,Scrib,Nkx6-2,Smad3
13_Member	GO Biological Processes	GO:0021983	pituitary gland development	-4.18867	-1.33756	7/39	13489,14601,15205,18420,18741,20473,21416	Drd2,Ghrh,Hes1,Otp,Pitx2,Six3,Tcf7l2
13_Member	GO Biological Processes	GO:0021536	diencephalon development	-2.56783	-0.505435	7/71	13489,14601,15205,18420,18741,20473,21416	Drd2,Ghrh,Hes1,Otp,Pitx2,Six3,Tcf7l2
13_Member	GO Biological Processes	GO:0021537	telencephalon development	-2.43217	-0.455619	15/257	11922,12570,13488,13489,14810,15205,15208,18028,20359,20473,20562,26570,73191,329628,668158	Neurod6,Cdk5r2,Drd1,Drd2,Grin1,Hes1,Hes5,Nfib,Sema6b,Six3,Slit1,Slc7a11,Fezf1,Fat4,Ccdc85c
13_Member	GO Biological Processes	GO:0030900	forebrain development	-2.33002	-0.430326	20/396	11922,12570,13488,13489,14601,14810,15205,15208,18028,18420,18741,20359,20473,20562,21416,26570,73191,170758,329628,668158	Neurod6,Cdk5r2,Drd1,Drd2,Ghrh,Grin1,Hes1,Hes5,Nfib,Otp,Pitx2,Sema6b,Six3,Slit1,Tcf7l2,Slc7a11,Fezf1,Rac3,Fat4,Ccdc85c
13_Member	GO Biological Processes	GO:0021984	adenohypophysis development	-2.26706	-0.403258	3/14	13489,14601,15205	Drd2,Ghrh,Hes1
13_Member	GO Biological Processes	GO:0060322	head development	-2.20842	-0.360768	31/724	11922,12570,13488,13489,14601,14810,15205,15208,17536,17537,18028,18111,18420,18741,20130,20289,20359,20473,20562,21416,21803,22415,26570,68870,71722,73191,93898,105782,170758,329628,668158	Neurod6,Cdk5r2,Drd1,Drd2,Ghrh,Grin1,Hes1,Hes5,Meis2,Meis3,Nfib,Nnat,Otp,Pitx2,Rras,Scx,Sema6b,Six3,Slit1,Tcf7l2,Tgfb1,Wnt3,Slc7a11,Ak8,Cic,Fezf1,Cers1,Scrib,Rac3,Fat4,Ccdc85c
13_Member	GO Biological Processes	GO:0035270	endocrine system development	-2.02527	-0.266328	9/134	13489,14601,14912,15205,17127,18420,18741,20473,21416	Drd2,Ghrh,Nkx6-2,Hes1,Smad3,Otp,Pitx2,Six3,Tcf7l2
14_Summary	Reactome Gene Sets	R-MMU-6799990	Metal sequestration by antimicrobial proteins	-4.14008	-1.306	3/4	16819,20201,20202,12475,15289,14281,16478,171095,239114,332110	Lcn2,S100a8,S100a9,Cd14,Hmgb1,Fos,Jund,Il17rc,Il17d,Mapk15
14_Member	Reactome Gene Sets	R-MMU-6799990	Metal sequestration by antimicrobial proteins	-4.14008	-1.306	3/4	16819,20201,20202	Lcn2,S100a8,S100a9
14_Member	Reactome Gene Sets	R-MMU-5686938	Regulation of TLR by endogenous ligand	-2.86211	-0.654449	4/19	12475,15289,20201,20202	Cd14,Hmgb1,S100a8,S100a9
14_Member	KEGG Pathway	mmu04657	IL-17 signaling pathway	-2.54499	-0.494594	8/91	14281,16478,16819,20201,20202,171095,239114,332110	Fos,Jund,Lcn2,S100a8,S100a9,Il17rc,Il17d,Mapk15
15_Summary	GO Biological Processes	GO:0007616	long-term memory	-3.9072	-1.20561	7/43	11816,11838,13489,13653,14810,16819,243961,110312,381677,435145	Apoe,Arc,Drd2,Egr1,Grin1,Lcn2,Shank1,Pmch,Vgf,Shisa8
15_Member	GO Biological Processes	GO:0007616	long-term memory	-3.9072	-1.20561	7/43	11816,11838,13489,13653,14810,16819,243961	Apoe,Arc,Drd2,Egr1,Grin1,Lcn2,Shank1
15_Member	GO Biological Processes	GO:0048168	regulation of neuronal synaptic plasticity	-2.53321	-0.493673	7/72	11838,13489,13653,14810,110312,381677,435145	Arc,Drd2,Egr1,Grin1,Pmch,Vgf,Shisa8
16_Summary	GO Biological Processes	GO:0050804	modulation of chemical synaptic transmission	-3.88118	-1.20561	35/675	11540,11816,11838,13400,13488,13489,13653,13838,14251,14809,14810,14813,15171,18429,18530,19122,19400,26570,53324,54377,70530,81840,107831,108069,110312,110834,114229,219228,242667,243961,381677,381979,382056,435145,545192,12564,52163,72289,233067,272381	Adora2a,Apoe,Arc,Dmpk,Drd1,Drd2,Egr1,Epha4,Flot1,Grik5,Grin1,Grin2c,Hcrt,Oxt,Pcdh8,Prnp,Rapsn,Slc7a11,Nptx2,Cacng4,Lrfn2,Sorcs2,Adgrb1,Grm3,Pmch,Chrna3,Kiss1r,Pcdh17,Dlgap3,Shank1,Vgf,Brsk1,Crtc1,Shisa8,Baiap3,Cdh8,Camk1,Malat1,Lrfn3,Lrrc4b
16_Member	GO Biological Processes	GO:0050804	modulation of chemical synaptic transmission	-3.88118	-1.20561	35/675	11540,11816,11838,13400,13488,13489,13653,13838,14251,14809,14810,14813,15171,18429,18530,19122,19400,26570,53324,54377,70530,81840,107831,108069,110312,110834,114229,219228,242667,243961,381677,381979,382056,435145,545192	Adora2a,Apoe,Arc,Dmpk,Drd1,Drd2,Egr1,Epha4,Flot1,Grik5,Grin1,Grin2c,Hcrt,Oxt,Pcdh8,Prnp,Rapsn,Slc7a11,Nptx2,Cacng4,Lrfn2,Sorcs2,Adgrb1,Grm3,Pmch,Chrna3,Kiss1r,Pcdh17,Dlgap3,Shank1,Vgf,Brsk1,Crtc1,Shisa8,Baiap3
16_Member	GO Biological Processes	GO:0099177	regulation of trans-synaptic signaling	-3.8688	-1.20561	35/676	11540,11816,11838,13400,13488,13489,13653,13838,14251,14809,14810,14813,15171,18429,18530,19122,19400,26570,53324,54377,70530,81840,107831,108069,110312,110834,114229,219228,242667,243961,381677,381979,382056,435145,545192	Adora2a,Apoe,Arc,Dmpk,Drd1,Drd2,Egr1,Epha4,Flot1,Grik5,Grin1,Grin2c,Hcrt,Oxt,Pcdh8,Prnp,Rapsn,Slc7a11,Nptx2,Cacng4,Lrfn2,Sorcs2,Adgrb1,Grm3,Pmch,Chrna3,Kiss1r,Pcdh17,Dlgap3,Shank1,Vgf,Brsk1,Crtc1,Shisa8,Baiap3
16_Member	GO Biological Processes	GO:0050807	regulation of synapse organization	-3.16396	-0.828725	17/263	11816,11838,12564,13400,13489,13838,14810,18429,18530,19122,26570,52163,70530,72289,107831,233067,272381	Apoe,Arc,Cdh8,Dmpk,Drd2,Epha4,Grin1,Oxt,Pcdh8,Prnp,Slc7a11,Camk1,Lrfn2,Malat1,Adgrb1,Lrfn3,Lrrc4b
16_Member	GO Biological Processes	GO:0050803	regulation of synapse structure or activity	-3.01973	-0.752955	17/271	11816,11838,12564,13400,13489,13838,14810,18429,18530,19122,26570,52163,70530,72289,107831,233067,272381	Apoe,Arc,Cdh8,Dmpk,Drd2,Epha4,Grin1,Oxt,Pcdh8,Prnp,Slc7a11,Camk1,Lrfn2,Malat1,Adgrb1,Lrfn3,Lrrc4b
17_Summary	GO Biological Processes	GO:0085029	extracellular matrix assembly	-3.85216	-1.20561	6/31	16779,16998,21803,54409,73940,108075	Lamb2,Ltbp3,Tgfb1,Ramp2,Hapln2,Ltbp4
17_Member	GO Biological Processes	GO:0085029	extracellular matrix assembly	-3.85216	-1.20561	6/31	16779,16998,21803,54409,73940,108075	Lamb2,Ltbp3,Tgfb1,Ramp2,Hapln2,Ltbp4
18_Summary	GO Biological Processes	GO:0043116	negative regulation of vascular permeability	-3.84602	-1.20561	5/20	11540,11816,12741,54409,207728,11998,13488,13489,13805,17127,18429,20265,20271,20657,21334,21803,22340,27220,60596,66240,99296,110312,238130	Adora2a,Apoe,Cldn5,Ramp2,Pde2a,Avp,Drd1,Drd2,Eng,Smad3,Oxt,Scn1a,Scn5a,Sod3,Tac2,Tgfb1,Vegfb,Cartpt,Gucy1a1,Kcne1l,Hrh3,Pmch,Dock4
18_Member	GO Biological Processes	GO:0043116	negative regulation of vascular permeability	-3.84602	-1.20561	5/20	11540,11816,12741,54409,207728	Adora2a,Apoe,Cldn5,Ramp2,Pde2a
18_Member	GO Biological Processes	GO:0008015	blood circulation	-2.86447	-0.654449	23/434	11540,11816,11998,12741,13488,13489,13805,17127,18429,20265,20271,20657,21334,21803,22340,27220,54409,60596,66240,99296,110312,207728,238130	Adora2a,Apoe,Avp,Cldn5,Drd1,Drd2,Eng,Smad3,Oxt,Scn1a,Scn5a,Sod3,Tac2,Tgfb1,Vegfb,Cartpt,Ramp2,Gucy1a1,Kcne1l,Hrh3,Pmch,Pde2a,Dock4
18_Member	GO Biological Processes	GO:0043114	regulation of vascular permeability	-2.84366	-0.639934	6/47	11540,11816,12741,21803,54409,207728	Adora2a,Apoe,Cldn5,Tgfb1,Ramp2,Pde2a
18_Member	GO Biological Processes	GO:0003013	circulatory system process	-2.47438	-0.467549	23/466	11540,11816,11998,12741,13488,13489,13805,17127,18429,20265,20271,20657,21334,21803,22340,27220,54409,60596,66240,99296,110312,207728,238130	Adora2a,Apoe,Avp,Cldn5,Drd1,Drd2,Eng,Smad3,Oxt,Scn1a,Scn5a,Sod3,Tac2,Tgfb1,Vegfb,Cartpt,Ramp2,Gucy1a1,Kcne1l,Hrh3,Pmch,Pde2a,Dock4
19_Summary	GO Biological Processes	GO:0045599	negative regulation of fat cell differentiation	-3.80874	-1.19316	8/59	13386,17127,21416,21803,21804,22761,22762,240514,13805,66214,14251,14605,16002,15205,50722,12575,14281,17873,170758	Dlk1,Smad3,Tcf7l2,Tgfb1,Tgfb1i1,Zfpm1,Zfpm2,Ccdc85b,Eng,Rgcc,Flot1,Tsc22d3,Igf2,Hes1,Dkkl1,Cdkn1a,Fos,Gadd45b,Rac3
19_Member	GO Biological Processes	GO:0045599	negative regulation of fat cell differentiation	-3.80874	-1.19316	8/59	13386,17127,21416,21803,21804,22761,22762,240514	Dlk1,Smad3,Tcf7l2,Tgfb1,Tgfb1i1,Zfpm1,Zfpm2,Ccdc85b
19_Member	GO Biological Processes	GO:0010718	positive regulation of epithelial to mesenchymal transition	-2.79534	-0.603416	6/48	13805,17127,21416,21803,21804,66214	Eng,Smad3,Tcf7l2,Tgfb1,Tgfb1i1,Rgcc
19_Member	GO Biological Processes	GO:0048641	regulation of skeletal muscle tissue development	-2.78428	-0.603416	5/33	14251,14605,16002,21416,21803	Flot1,Tsc22d3,Igf2,Tcf7l2,Tgfb1
19_Member	GO Biological Processes	GO:0016202	regulation of striated muscle tissue development	-2.57156	-0.505435	6/53	14251,14605,16002,17127,21416,21803	Flot1,Tsc22d3,Igf2,Smad3,Tcf7l2,Tgfb1
19_Member	GO Biological Processes	GO:0048634	regulation of muscle organ development	-2.41123	-0.452725	6/57	14251,14605,16002,17127,21416,21803	Flot1,Tsc22d3,Igf2,Smad3,Tcf7l2,Tgfb1
19_Member	GO Biological Processes	GO:1901861	regulation of muscle tissue development	-2.41123	-0.452725	6/57	14251,14605,16002,17127,21416,21803	Flot1,Tsc22d3,Igf2,Smad3,Tcf7l2,Tgfb1
19_Member	GO Biological Processes	GO:0045598	regulation of fat cell differentiation	-2.19231	-0.35288	10/149	13386,15205,17127,21416,21803,21804,22761,22762,50722,240514	Dlk1,Hes1,Smad3,Tcf7l2,Tgfb1,Tgfb1i1,Zfpm1,Zfpm2,Dkkl1,Ccdc85b
19_Member	KEGG Pathway	mmu05210	Colorectal cancer	-2.05502	-0.283089	7/88	12575,14281,17127,17873,21416,21803,170758	Cdkn1a,Fos,Smad3,Gadd45b,Tcf7l2,Tgfb1,Rac3
20_Summary	GO Biological Processes	GO:0051098	regulation of binding	-3.78212	-1.18628	24/397	11816,12575,12741,13838,14251,15205,15289,15901,17127,18028,18741,21416,21803,22761,24075,52163,54409,68040,68188,75613,100102,106763,193385,223864,12123,12424,17755,18429,22045,30948,66214,69871,107581,107831,114229,207495,272381,332110	Apoe,Cdkn1a,Cldn5,Epha4,Flot1,Hes1,Hmgb1,Id1,Smad3,Nfib,Pitx2,Tcf7l2,Tgfb1,Zfpm1,Taf10,Camk1,Ramp2,Zfp593,Sympk,Med25,Pcsk9,Ttbk1,Ripor2,Rapgef3,Hrk,Cck,Map1b,Oxt,Trhr,Bin1,Rgcc,Ppp1r35,Col16a1,Adgrb1,Kiss1r,Baiap2l2,Lrrc4b,Mapk15
20_Member	GO Biological Processes	GO:0051098	regulation of binding	-3.78212	-1.18628	24/397	11816,12575,12741,13838,14251,15205,15289,15901,17127,18028,18741,21416,21803,22761,24075,52163,54409,68040,68188,75613,100102,106763,193385,223864	Apoe,Cdkn1a,Cldn5,Epha4,Flot1,Hes1,Hmgb1,Id1,Smad3,Nfib,Pitx2,Tcf7l2,Tgfb1,Zfpm1,Taf10,Camk1,Ramp2,Zfp593,Sympk,Med25,Pcsk9,Ttbk1,Ripor2,Rapgef3
20_Member	GO Biological Processes	GO:0051099	positive regulation of binding	-2.70601	-0.576854	13/193	11816,12741,13838,14251,15205,15289,18741,21416,21803,54409,75613,193385,223864	Apoe,Cldn5,Epha4,Flot1,Hes1,Hmgb1,Pitx2,Tcf7l2,Tgfb1,Ramp2,Med25,Ripor2,Rapgef3
20_Member	GO Biological Processes	GO:0044089	positive regulation of cellular component biogenesis	-2.07322	-0.288011	24/533	11816,12123,12424,12741,14251,15901,17127,17755,18429,21803,22045,30948,66214,69871,75613,106763,107581,107831,114229,193385,207495,223864,272381,332110	Apoe,Hrk,Cck,Cldn5,Flot1,Id1,Smad3,Map1b,Oxt,Tgfb1,Trhr,Bin1,Rgcc,Ppp1r35,Med25,Ttbk1,Col16a1,Adgrb1,Kiss1r,Ripor2,Baiap2l2,Rapgef3,Lrrc4b,Mapk15
