# Supplementary material for: Moxibustion improves hypothalamus Aqp4 polarization in APP/PS1 mice: Evidence from spatial transcriptomics
Source: Front Aging Neurosci. 2023 Feb 2;15:1069155. doi: 10.3389/fnagi.2023.1069155 (PMC9931733; doi:10.3389/fnagi.2023.1069155)
Supplement: Supplementary file 6 [file Table_6.xlsx]

## Sheet: heatmapdata_GO_0005746
The mitochondrial respirasome-related astrocyte differentially expressed genes
genes	WT	APP/PS1	APP/PS1+MOX	logFC_APP/PS1 vs. WT	padj_APP/PS1 vs. WT	logFC_APP/PS1+MOX vs. APP/PS1	padj_APP/PS1+MOX vs. APP/PS1
Cox4i1	45.3048	22.1316	45.1432	-0.318529	1.75041e-36	0.394742	3.57348e-54
Cox5a	4.97012	6.53947	11.5908	1.15845	5.35198e-140	0.109344	0.0509676
Cox6a1	15.9064	14.4825	28.4092	0.545127	5.53773e-69	0.345746	4.03258e-29
Cox6a2	1.0996	0.421053	1.2711	-0.329855	0.012554	0.572169	6.97839e-06
Cox7a1	0.338645	0.197368	0.370844	-0.134843	0.398378	0.359109	0.0301349
Cox7a2	26.6534	11.9561	24.2506	-0.409603	1.7511e-39	0.359897	1.14684e-25
Cox7c	38.2052	18.8509	35.757	-0.289706	9.6714e-25	0.269039	3.81378e-21
Ndufa2	12.6952	5.70175	12.1407	-0.410669	4.83143e-36	0.437265	2.47608e-31
Ndufa4	39.1375	17.8553	36.4783	-0.355093	3.42269e-25	0.334217	6.99252e-20
Ndufs4	4.80876	2.39035	4.63171	-0.322586	1.24419e-09	0.331597	2.36422e-09
Ndufv1	4.88446	2.74123	4.80051	-0.18066	0.000599441	0.218063	0.000137126
Cox7a2l	6.94223	3.17544	7.02302	-0.421669	2.49713e-22	0.510173	9.66084e-27
Uqcrq	22.1315	10.6754	20.1944	-0.303147	6.99829e-24	0.262537	1.63208e-14
Uqcrc1	6.62151	3.88596	6.67519	-0.0288746	0.692629	0.114667	0.0284696
Ndufa1	10.498	5.42982	9.93862	-0.235694	4.97234e-10	0.24322	3.96104e-09
Ndufb5	9.76096	4.26316	9.24041	-0.424719	5.66066e-23	0.43316	1.22304e-22
Sdhc	3.2749	1.64035	2.91816	-0.390104	2.70977e-10	0.29246	1.23831e-05
Ndufa3	16.3526	8.38596	14.9923	-0.228271	7.92806e-13	0.185013	2.28735e-07
Ndufa9	2.6753	1.35965	2.46036	-0.27826	3.49309e-05	0.225114	0.00215915
Cox7b	21.1713	9.32456	19.3657	-0.366103	1.07807e-22	0.331484	2.74109e-15
Uqcr10	18.9482	8.82456	17.6445	-0.300291	3.07147e-20	0.287012	3.89949e-16
Ndufb9	15.7789	8.29386	16.2327	-0.187909	9.45094e-09	0.315276	1.59828e-22
Dmac2	1.10558	0.609649	1.20716	-0.203329	0.0402724	0.342664	0.000498181
Ndufc1	14.9801	6.60965	13.0997	-0.427731	4.80484e-30	0.324119	6.39337e-15
Ndufa12	11.5916	5.26754	11.4552	-0.437479	2.38662e-28	0.497265	1.34573e-33
Ndufa7	11.1275	5.61404	10.6189	-0.276826	8.3972e-17	0.301403	1.68159e-16
Cyc1	5.22311	3.71053	6.25831	0.224528	2.37725e-06	0.123044	0.0261452
Ndufb3	7.49402	3.19298	6.87724	-0.422005	1.44414e-22	0.372402	3.21319e-15
Uqcrh	19.8904	7.86842	18.6036	-0.544359	1.62053e-55	0.539478	6.36069e-48
Uqcrfs1	3.71116	3.04386	4.04348	0.384544	3.43643e-14	-0.214816	0.000292518
Ndufb7	6.55777	2.92544	6.04604	-0.456032	8.8113e-25	0.424241	1.45013e-20
Sdhd	2.83267	1.17982	2.6624	-0.487838	1.10298e-13	0.445554	1.98586e-11
Dmac1	1.40637	0.578947	1.17647	-0.632307	5.98142e-13	0.431741	3.29382e-06
Sdha	7.87052	4.35088	7.25831	-0.209767	9.20776e-07	0.185191	0.000143166
Uqcrc2	5.18327	2.36404	4.56266	-0.436281	3.41859e-19	0.360796	9.07763e-10
Ndufa6	11.0199	6.39474	13.8363	-0.0676317	0.12935	0.468103	1.58077e-33
Ndufa13	19.5677	8.76316	18.8747	-0.448828	9.15631e-53	0.486252	3.32975e-52
Ndufb8	13.6195	6.25	13.4425	-0.351314	9.67372e-21	0.412728	4.79702e-25
Ndufa10	5.1753	2.90351	5.08696	-0.161741	0.00912492	0.209607	0.000793446
Uqcrb	11.9044	5.33333	11.0026	-0.421551	1.92462e-28	0.394717	4.41047e-20
Sdhb	6.21514	3.20175	6.08696	-0.276536	7.54271e-10	0.323262	2.2991e-11
Ndufb4	13.9183	6.60088	13.5371	-0.318421	7.58872e-18	0.350922	1.07083e-19
Ndufc2	11.3327	5.48684	10.6061	-0.298101	7.08223e-16	0.307396	1.50459e-13
Ndufb2	5.96016	5.49123	10.422	0.5858	7.77751e-48	0.274986	6.90993e-11
Ndufa5	13.1494	5.91667	11.6292	-0.36609	3.50284e-23	0.275829	1.21494e-11
Ndufb10	9.35458	3.98246	8.78261	-0.497298	1.27892e-37	0.493764	1.63324e-30
Ndufs3	5.55777	3.0614	5.79284	-0.185319	0.000369565	0.326509	5.0572e-10
Ndufa8	6.81474	2.94298	6.34015	-0.434703	3.48569e-22	0.42714	6.15201e-17
Ndufa11	10.0777	4.76316	9.73146	-0.30296	8.50624e-14	0.336031	1.26372e-15
Ndufab1	2.80279	3.67982	7.92839	1.11345	1.61472e-106	0.401551	1.22315e-18
Ndufv2	8.69323	4.16667	8.91304	-0.319085	6.39726e-14	0.435868	1.02334e-22
Ndufs7	7.17331	3.52632	6.69821	-0.265628	5.04393e-10	0.245146	3.4679e-07
Ndufv3	9.05378	4.41667	9.04859	-0.349208	1.85852e-15	0.415521	1.50898e-19
Cox4i2	0.111554	0.0789474	0.0767263	-0.167901	0.306707	-0.0482434	1
Ndufb11	9.28088	4.40789	9.00767	-0.339029	7.43031e-20	0.379375	3.61067e-19
Uqcc3	1.53785	0.859649	1.47059	-0.210378	0.0151399	0.256129	0.00331473
Ndufs8	5.61155	2.39912	5.68798	-0.406474	8.67346e-18	0.513937	4.31269e-24
Ndufs2	6.10956	3.80263	5.94373	-0.0317534	0.680299	0.0889347	0.188227
Ndufs1	3.22709	1.52632	2.87724	-0.356493	1.53971e-09	0.266579	4.25045e-05
Ndufb6	8.19721	3.89912	7.98721	-0.285917	9.23737e-11	0.31891	5.46279e-12
Foxred1	0.643426	0.394737	0.496164	-0.160616	0.297066	-0.142192	0.538739
Ndufs6	7.77291	3.50877	7.56522	-0.421889	1.73645e-24	0.469918	5.73114e-26
Ndufa4l2	0.189243	0.114035	0.212276	-0.100238	0.524137	0.247282	0.20633
AA467197	0.0358566	0.0175439	0.0306905	-0.0680703	0.697098	0.0382147	1
Ndufs5	14.7669	6.67544	13.6087	-0.419446	6.42076e-32	0.387397	1.77944e-23
Wdr93	0.0239044	0.0307018	0.00511509	-0.00389472	0.98721	-0.135837	0.448857
